# Supplementary material for: Uncovering the early and conserved molecular mechanisms of root nitrogen foraging in model and crops
Source: BMC Genomics. 2026 Mar 10;27:384. doi: 10.1186/s12864-026-12736-5 (PMC13085526; doi:10.1186/s12864-026-12736-5)
Supplement: Supplementary file 1 — Supplementary Material 1. [file 12864_2026_12736_MOESM1_ESM.xlsx]

## Sheet: Table S1
Supplemental Table S1. DEGs identified in the shoots.
A. 2 hour time point
Arabidopsis Gene ID	Tukey Code	regulation group Number	TAIR10 annotation
At3g28910	code111	group 01	ATMYB30, MYB30, myb domain protein 30
At4g38330	code-1-1-1	group 03	Integral membrane protein hemolysin-III homolog
At1g79820	code-1-1-1	group 03	SGB1, Major facilitator superfamily protein
At3g05430	code10-1	group 06	Tudor/PWWP/MBT superfamily protein
At4g24470	code10-1	group 06	GATA25, TIFY1, ZIM, GATA-type zinc finger protein with TIFY domain
At2g40510	code10-1	group 06	Ribosomal protein S26e family protein
At2g34570	code10-1	group 06	MEE21, PIN domain-like family protein
At5g29000	code11-1	group 07	Homeodomain-like superfamily protein
At1g77760	code11-1	group 07	GNR1, NIA1, NR1, nitrate reductase 1
At1g13440	code11-1	group 07	GAPC-2, GAPC2, glyceraldehyde-3-phosphate dehydrogenase C2
At5g50200	code11-1	group 07	ATNRT3.1, NRT3.1, WR3, nitrate transmembrane transporters
At4g09000	code11-1	group 07	GF14 CHI, GRF1, general regulatory factor 1
At5g62920	code11-1	group 07	ARR6, response regulator 6
At4g38860	code11-1	group 07	SAUR-like auxin-responsive protein family
At4g37550	code11-1	group 07	Acetamidase/Formamidase family protein
At2g15620	code11-1	group 07	ATHNIR, NIR, NIR1, nitrite reductase 1
At2g43760	code11-1	group 07	molybdopterin biosynthesis MoaE family protein
At3g62930	code11-1	group 07	Thioredoxin superfamily protein
At5g20540	code11-1	group 07	ATBRXL4, BRX-LIKE4, BRXL4, BREVIS RADIX-like 4
At1g66140	code11-1	group 07	ZFP4, zinc finger protein 4
At3g03040	code11-1	group 07	F-box/RNI-like superfamily protein
At5g51460	code11-1	group 07	ATTPPA, Haloacid dehalogenase-like hydrolase (HAD) superfamily protein
At4g27520	code11-1	group 07	AtENODL2, ENODL2, early nodulin-like protein 2
At3g45210	code11-1	group 07	Protein of unknown function, DUF584
At1g07610	code11-1	group 07	MT1C, metallothionein 1C
At2g26980	code11-1	group 07	CIPK3, SnRK3.17, CBL-interacting protein kinase 3
At2g43445	code11-1	group 07	F-box and associated interaction domains-containing protein
At1g36280	code11-1	group 07	L-Aspartase-like family protein
At3g54830	code11-1	group 07	Transmembrane amino acid transporter family protein
At3g46650	code11-1	group 07	UDP-Glycosyltransferase superfamily protein
At5g65010	code11-1	group 07	ASN2, asparagine synthetase 2
At1g58080	code11-1	group 07	ATATP-PRT1, ATP-PRT1, HISN1A, ATP phosphoribosyl transferase 1
At2g42600	code11-1	group 07	ATPPC2, PPC2, phosphoenolpyruvate carboxylase 2
At3g10520	code11-1	group 07	AHB2, ARATH GLB2, ATGLB2, GLB2, HB2, NSHB2, haemoglobin 2
At1g19050	code11-1	group 07	ARR7, response regulator 7
At5g54660	code110	group 08	HSP20-like chaperones superfamily protein
At3g11410	code110	group 08	AHG3, ATPP2CA, PP2CA, protein phosphatase 2CA
At1g14340	code110	group 08	RNA-binding (RRM/RBD/RNP motifs) family protein
At4g01950	code110	group 08	ATGPAT3, GPAT3, glycerol-3-phosphate acyltransferase 3
At1g55920	code110	group 08	ATSERAT2;1, SAT1, SAT5, SERAT2;1, serine acetyltransferase 2;1
At4g02920	code110	group 08	unknown protein; BEST Arabidopsis thaliana protein match is: unknown protein (TAIR:AT1G03340.1); Has 41 Blast hits to 41 proteins in 12 species: Archae - 0; Bacteria - 0; Metazoa - 0; Fungi - 0; Plants - 41; Viruses - 0; Other Eukaryotes - 0 (source: NCBI BLink).
At3g49620	code110	group 08	DIN11, 2-oxoglutarate (2OG) and Fe(II)-dependent oxygenase superfamily protein
At1g73920	code110	group 08	alpha/beta-Hydrolases superfamily protein
At3g63110	code110	group 08	ATIPT3, IPT3, isopentenyltransferase 3
At5g39590	code110	group 08	TLD-domain containing nucleolar protein
At5g10030	code110	group 08	OBF4, TGA4, TGACG motif-binding factor 4
At2g41560	code110	group 08	ACA4, autoinhibited Ca(2+)-ATPase, isoform 4
At1g37130	code110	group 08	ATNR2, B29, CHL3, NIA2, NIA2-1, NR, NR2, nitrate reductase 2
At1g63940	code110	group 08	MDAR6, monodehydroascorbate reductase 6
At3g17510	code110	group 08	CIPK1, SnRK3.16, CBL-interacting protein kinase 1
At5g67420	code110	group 08	ASL39, LBD37, LOB domain-containing protein 37
At4g29905	code110	group 08	unknown protein; BEST Arabidopsis thaliana protein match is: unknown protein (TAIR:AT5G57123.1); Has 73 Blast hits to 73 proteins in 13 species: Archae - 0; Bacteria - 0; Metazoa - 0; Fungi - 0; Plants - 73; Viruses - 0; Other Eukaryotes - 0 (source: NCBI BLink).
At5g65210	code110	group 08	TGA1, bZIP transcription factor family protein
At3g19030	code110	group 08	unknown protein; FUNCTIONS IN: molecular_function unknown; INVOLVED IN: pyridoxine biosynthetic process, homoserine biosynthetic process; LOCATED IN: endomembrane system; EXPRESSED IN: 19 plant structures; EXPRESSED DURING: 9 growth stages; BEST Arabidopsis thaliana protein match is: unknown protein (TAIR:AT1G49500.1); Has 22 Blast hits to 22 proteins in 2 species: Archae - 0; Bacteria - 0; Metaz…
At4g33960	code110	group 08	unknown protein; FUNCTIONS IN: molecular_function unknown; INVOLVED IN: biological_process unknown; LOCATED IN: endomembrane system; EXPRESSED IN: 20 plant structures; EXPRESSED DURING: 10 growth stages; BEST Arabidopsis thaliana protein match is: unknown protein (TAIR:AT2G15830.1); Has 32 Blast hits to 32 proteins in 4 species: Archae - 0; Bacteria - 0; Metazoa - 0; Fungi - 0; Plants - 32; Virus…
At1g68238	code110	group 08	unknown protein; FUNCTIONS IN: molecular_function unknown; INVOLVED IN: biological_process unknown; LOCATED IN: endomembrane system; Has 30201 Blast hits to 17322 proteins in 780 species: Archae - 12; Bacteria - 1396; Metazoa - 17338; Fungi - 3422; Plants - 5037; Viruses - 0; Other Eukaryotes - 2996 (source: NCBI BLink).
At5g12860	code110	group 08	DiT1, dicarboxylate transporter 1
At1g13360	code110	group 08	unknown protein; BEST Arabidopsis thaliana protein match is: unknown protein (TAIR:AT3G25870.1); Has 69 Blast hits to 69 proteins in 16 species: Archae - 0; Bacteria - 0; Metazoa - 6; Fungi - 0; Plants - 63; Viruses - 0; Other Eukaryotes - 0 (source: NCBI BLink).
At5g08010	code110	group 08	unknown protein; BEST Arabidopsis thaliana protein match is: unknown protein (TAIR:AT5G61040.1); Has 5732 Blast hits to 4319 proteins in 440 species: Archae - 66; Bacteria - 397; Metazoa - 2437; Fungi - 292; Plants - 238; Viruses - 35; Other Eukaryotes - 2267 (source: NCBI BLink).
At5g40850	code110	group 08	UPM1, urophorphyrin methylase 1
At2g41310	code110	group 08	ARR8, ATRR3, RR3, response regulator 3
At3g48990	code110	group 08	AMP-dependent synthetase and ligase family protein
At2g21210	code110	group 08	SAUR-like auxin-responsive protein family
At1g69530	code110	group 08	AT-EXP1, ATEXP1, ATEXPA1, ATHEXP ALPHA 1.2, EXP1, EXPA1, expansin A1
At1g69260	code110	group 08	AFP1, ABI five binding protein
At5g27150	code110	group 08	AT-NHX1, ATNHX, ATNHX1, NHX1, Na+/H+ exchanger 1
At4g39770	code110	group 08	Haloacid dehalogenase-like hydrolase (HAD) superfamily protein
At4g37540	code110	group 08	LBD39, LOB domain-containing protein 39
At5g26200	code110	group 08	Mitochondrial substrate carrier family protein
At4g25990	code110	group 08	CIL, CCT motif family protein
At1g24280	code110	group 08	G6PD3, glucose-6-phosphate dehydrogenase 3
At4g34138	code-1-10	group 09	UGT73B1, UDP-glucosyl transferase 73B1
At5g50570	code-1-10	group 09	Squamosa promoter-binding protein-like (SBP domain) transcription factor family protein
At5g27030	code-1-10	group 09	TPR3, TOPLESS-related 3
At4g15540	code-1-10	group 09	EamA-like transporter family
At4g27900	code-1-10	group 09	CCT motif family protein
At5g50130	code-1-10	group 09	NAD(P)-binding Rossmann-fold superfamily protein
At5g55930	code-1-10	group 09	ATOPT1, OPT1, oligopeptide transporter 1
At2g18670	code-1-10	group 09	RING/U-box superfamily protein
At5g56840	code-1-11	group 10	myb-like transcription factor family protein
At2g18750	code-1-11	group 10	Calmodulin-binding protein
At3g16520	code-1-11	group 10	UGT88A1, UDP-glucosyl transferase 88A1
At1g13090	code-1-11	group 10	CYP71B28, cytochrome P450, family 71, subfamily B, polypeptide 28
At5g47240	code-1-11	group 10	atnudt8, NUDT8, nudix hydrolase homolog 8
At1g34060	code-1-11	group 10	Pyridoxal phosphate (PLP)-dependent transferases superfamily protein
At5g48620	code-1-11	group 10	Disease resistance protein (CC-NBS-LRR class) family
At2g36780	code-1-11	group 10	UDP-Glycosyltransferase superfamily protein
At1g10170	code-1-11	group 10	ATNFXL1, NFXL1, NF-X-like 1
At1g01140	code-1-11	group 10	CIPK9, PKS6, SnRK3.12, CBL-interacting protein kinase 9
At3g05290	code-1-11	group 10	PNC1, peroxisomal adenine nucleotide carrier 1
At1g29400	code-1-11	group 10	AML5, ML5, MEI2-like protein 5
At3g22380	code-1-11	group 10	TIC, time for coffee
At4g12290	code-1-11	group 10	Copper amine oxidase family protein
At5g17860	code-1-11	group 10	CAX7, calcium exchanger 7
At4g16190	code-1-11	group 10	Papain family cysteine protease
At2g38000	code-1-11	group 10	chaperone protein dnaJ-related
At1g25390	code-1-11	group 10	Protein kinase superfamily protein
At5g53010	code-101	group 11	calcium-transporting ATPase, putative
At2g20960	code-101	group 11	pEARLI4, Arabidopsis phospholipase-like protein (PEARLI 4) family
At2g39800	code-101	group 11	ATP5CS, P5CS1, delta1-pyrroline-5-carboxylate synthase 1
At1g44820	code-101	group 11	Peptidase M20/M25/M40 family protein
At2g43820	code-101	group 11	ATSAGT1, GT, SAGT1, SGT1, UGT74F2, UDP-glucosyltransferase 74F2
At1g17450	code-101	group 11	B-block binding subunit of TFIIIC
At1g07990	code-101	group 11	SIT4 phosphatase-associated family protein
At5g57880	code-101	group 11	ATPRD2, MPS1, PRD2, multipolar spindle 1
At2g03530	code-101	group 11	ATUPS2, UPS2, ureide permease 2
B. 4hr time point
Arabidopsis Gene ID	Tukey Code	Regulation group Number	TAIR10 annotation
At5g59340	code111	group 01	WOX2, WUSCHEL related homeobox 2
At5g24155	code111	group 01	FAD/NAD(P)-binding oxidoreductase family protein
At2g29120	code111	group 01	ATGLR2.7, GLR2.7, GLR2.7, glutamate receptor 2.7
At3g10525	code111	group 01	LGO, LOSS OF GIANT CELLS FROM ORGANS
At5g49740	code111	group 01	ATFRO7, FRO7, ferric reduction oxidase 7
At5g11040	code111	group 01	AtTRS120, TRS120, TRS120
At5g17600	code011	group 02	RING/U-box superfamily protein
At2g30060	code011	group 02	Pleckstrin homology (PH) domain superfamily protein
At1g11300	code011	group 02	protein serine/threonine kinases;protein kinases;ATP binding;sugar binding;kinases;carbohydrate binding
At2g32100	code011	group 02	ATOFP16, OFP16, ovate family protein 16
At1g12140	code011	group 02	FMO GS-OX5, flavin-monooxygenase glucosinolate S-oxygenase 5
At4g39840	code011	group 02	unknown protein; FUNCTIONS IN: molecular_function unknown; INVOLVED IN: biological_process unknown; LOCATED IN: endomembrane system; EXPRESSED IN: 23 plant structures; EXPRESSED DURING: 13 growth stages; Has 20719 Blast hits to 6096 proteins in 607 species: Archae - 22; Bacteria - 3243; Metazoa - 4364; Fungi - 2270; Plants - 237; Viruses - 128; Other Eukaryotes - 10455 (source: NCBI BLink).
At2g43440	code011	group 02	F-box and associated interaction domains-containing protein
At4g24120	code011	group 02	ATYSL1, YSL1, YELLOW STRIPE like 1
At1g54040	code011	group 02	ESP, ESR, TASTY, epithiospecifier protein
At1g11410	code011	group 02	S-locus lectin protein kinase family protein
At1g01420	code011	group 02	UGT72B3, UDP-glucosyl transferase 72B3
At1g59970	code011	group 02	Matrixin family protein
At5g56150	code011	group 02	UBC30, ubiquitin-conjugating enzyme 30
At1g21590	code011	group 02	Protein kinase protein with adenine nucleotide alpha hydrolases-like domain
At4g27652	code011	group 02	unknown protein; BEST Arabidopsis thaliana protein match is: unknown protein (TAIR:AT4G27657.1); Has 30201 Blast hits to 17322 proteins in 780 species: Archae - 12; Bacteria - 1396; Metazoa - 17338; Fungi - 3422; Plants - 5037; Viruses - 0; Other Eukaryotes - 2996 (source: NCBI BLink).
At1g52618	code011	group 02	unknown protein; Has 6 Blast hits to 6 proteins in 2 species: Archae - 0; Bacteria - 0; Metazoa - 0; Fungi - 0; Plants - 6; Viruses - 0; Other Eukaryotes - 0 (source: NCBI BLink).
At3g16910	code011	group 02	AAE7, ACN1, acyl-activating enzyme 7
At4g36220	code011	group 02	CYP84A1, FAH1, ferulic acid 5-hydroxylase 1
At5g25610	code011	group 02	ATRD22, RD22, BURP domain-containing protein
At5g06140	code-1-1-1	group 03	ATSNX1, SNX1, sorting nexin 1
At3g18960	code0-1-1	group 04	AP2/B3-like transcriptional factor family protein
At5g08630	code0-1-1	group 04	DDT domain-containing protein
At1g32490	code0-1-1	group 04	EMB2733, ESP3, RNA helicase family protein
At5g44320	code0-1-1	group 04	Eukaryotic translation initiation factor 3 subunit 7 (eIF-3)
At5g57110	code0-1-1	group 04	ACA8, AT-ACA8, autoinhibited Ca2+ -ATPase, isoform 8
At3g50780	code0-1-1	group 04	BEST Arabidopsis thaliana protein match is: BTB/POZ domain-containing protein (TAIR:AT1G63850.1); Has 298 Blast hits to 298 proteins in 22 species: Archae - 0; Bacteria - 0; Metazoa - 10; Fungi - 0; Plants - 287; Viruses - 0; Other Eukaryotes - 1 (source: NCBI BLink).
At3g11830	code0-1-1	group 04	TCP-1/cpn60 chaperonin family protein
At1g65440	code0-1-1	group 04	GTB1, global transcription factor group B1
At1g77600	code0-1-1	group 04	ARM repeat superfamily protein
At4g08150	code0-1-1	group 04	BP, BP1, KNAT1, KNOTTED-like from Arabidopsis thaliana
At5g18830	code0-1-1	group 04	ATSPL7, SPL7, squamosa promoter binding protein-like 7
At1g49320	code0-1-1	group 04	ATUSPL1, USPL1, unknown seed protein like 1
At2g33770	code0-1-1	group 04	ATUBC24, PHO2, UBC24, phosphate 2
At2g35350	code0-1-1	group 04	PLL1, poltergeist like 1
At4g31730	code0-1-1	group 04	GDU1, glutamine dumper 1
At1g47670	code0-1-1	group 04	Transmembrane amino acid transporter family protein
At1g10682	code0-1-1	group 04	other RNA
At2g04940	code0-1-1	group 04	scramblase-related
At3g10490	code0-1-1	group 04	ANAC051, ANAC052, NAC052, NAC domain containing protein 52
At1g08125	code0-1-1	group 04	S-adenosyl-L-methionine-dependent methyltransferases superfamily protein
At3g03950	code0-1-1	group 04	ECT1, evolutionarily conserved C-terminal region 1
At3g24660	code0-1-1	group 04	TMKL1, transmembrane kinase-like 1
At4g00530	code0-1-1	group 04	unknown protein; FUNCTIONS IN: molecular_function unknown; INVOLVED IN: biological_process unknown; LOCATED IN: mitochondrion; EXPRESSED IN: 19 plant structures; EXPRESSED DURING: 9 growth stages; BEST Arabidopsis thaliana protein match is: unknown protein (TAIR:AT1G01725.1); Has 1807 Blast hits to 1807 proteins in 277 species: Archae - 0; Bacteria - 0; Metazoa - 736; Fungi - 347; Plants - 385; V…
At5g48650	code0-1-1	group 04	Nuclear transport factor 2 (NTF2) family protein with RNA binding (RRM-RBD-RNP motifs) domain
At2g04865	code0-1-1	group 04	Aminotransferase-like, plant mobile domain family protein
At1g80930	code0-1-1	group 04	MIF4G domain-containing protein / MA3 domain-containing protein
At2g33435	code0-1-1	group 04	RNA-binding (RRM/RBD/RNP motifs) family protein
At1g44800	code0-1-1	group 04	nodulin MtN21 /EamA-like transporter family protein
At3g16660	code0-1-1	group 04	Pollen Ole e 1 allergen and extensin family protein
At3g23430	code0-1-1	group 04	ATPHO1, PHO1, phosphate 1
At5g10510	code0-1-1	group 04	AIL6, PLT3, AINTEGUMENTA-like 6
At5g59460	code0-1-1	group 04	scarecrow-like transcription factor 11 (SCL11)
At5g05130	code1-1-1	group 05	DNA/RNA helicase protein
At5g02170	code1-1-1	group 05	Transmembrane amino acid transporter family protein
At1g30840	code1-1-1	group 05	ATPUP4, PUP4, purine permease 4
At2g28450	code1-1-1	group 05	zinc finger (CCCH-type) family protein
At1g08160	code1-1-1	group 05	Late embryogenesis abundant (LEA) hydroxyproline-rich glycoprotein family
At3g47370	code10-1	group 06	Ribosomal protein S10p/S20e family protein
At3g09630	code10-1	group 06	Ribosomal protein L4/L1 family
At2g22400	code10-1	group 06	S-adenosyl-L-methionine-dependent methyltransferases superfamily protein
At5g61020	code10-1	group 06	ECT3, evolutionarily conserved C-terminal region 3
At3g51800	code10-1	group 06	ATEBP1, ATG2, EBP1, metallopeptidase M24 family protein
At5g48830	code10-1	group 06	unknown protein; FUNCTIONS IN: molecular_function unknown; INVOLVED IN: biological_process unknown; LOCATED IN: chloroplast; EXPRESSED IN: 22 plant structures; EXPRESSED DURING: 13 growth stages; Has 30201 Blast hits to 17322 proteins in 780 species: Archae - 12; Bacteria - 1396; Metazoa - 17338; Fungi - 3422; Plants - 5037; Viruses - 0; Other Eukaryotes - 2996 (source: NCBI BLink).
At5g58970	code10-1	group 06	ATUCP2, UCP2, uncoupling protein 2
At5g23740	code10-1	group 06	RPS11-BETA, ribosomal protein S11-beta
At1g46480	code10-1	group 06	WOX4, WUSCHEL related homeobox 4
At3g04470	code10-1	group 06	Ankyrin repeat family protein
At2g44120	code10-1	group 06	Ribosomal protein L30/L7 family protein
At1g33250	code10-1	group 06	Protein of unknown function (DUF604)
At4g04940	code10-1	group 06	transducin family protein / WD-40 repeat family protein
At2g42710	code10-1	group 06	Ribosomal protein L1p/L10e family
At3g47930	code10-1	group 06	ATGLDH, GLDH, L-galactono-1,4-lactone dehydrogenase
At3g04770	code10-1	group 06	RPSAb, 40s ribosomal protein SA B
At4g09030	code10-1	group 06	AGP10, ATAGP10, arabinogalactan protein 10
At4g01880	code10-1	group 06	methyltransferases
At5g01890	code10-1	group 06	Leucine-rich receptor-like protein kinase family protein
At5g66540	code10-1	group 06	FUNCTIONS IN: molecular_function unknown; INVOLVED IN: rRNA processing; LOCATED IN: cytosol, nucleolus, nucleus; EXPRESSED IN: 22 plant structures; EXPRESSED DURING: 12 growth stages; CONTAINS InterPro DOMAIN/s: U3 small nucleolar ribonucleoprotein complex, subunit Mpp10p (InterPro:IPR012173), Mpp10 protein (InterPro:IPR007151); Has 30201 Blast hits to 17322 proteins in 780 species: Archae - 12; …
At5g60030	code10-1	group 06	unknown protein; BEST Arabidopsis thaliana protein match is: unknown protein (TAIR:AT1G75335.1); Has 1807 Blast hits to 1807 proteins in 277 species: Archae - 0; Bacteria - 0; Metazoa - 736; Fungi - 347; Plants - 385; Viruses - 0; Other Eukaryotes - 339 (source: NCBI BLink).
At3g05060	code10-1	group 06	NOP56-like pre RNA processing ribonucleoprotein
At5g16760	code10-1	group 06	Inositol 1,3,4-trisphosphate 5/6-kinase family protein
At5g56740	code10-1	group 06	HAC07, HAC7, HAG02, HAG2, histone acetyltransferase of the GNAT family 2
At4g33770	code10-1	group 06	Inositol 1,3,4-trisphosphate 5/6-kinase family protein
At4g16370	code10-1	group 06	ATOPT3, OPT3, OPT3, oligopeptide transporter
At5g43250	code10-1	group 06	NF-YC13, nuclear factor Y, subunit C13
At1g08280	code10-1	group 06	Glycosyltransferase family 29 (sialyltransferase) family protein
At2g33620	code10-1	group 06	AT hook motif DNA-binding family protein
At5g50310	code10-1	group 06	Galactose oxidase/kelch repeat superfamily protein
At3g55490	code10-1	group 06	GINS complex protein
At5g60960	code10-1	group 06	Pentatricopeptide repeat (PPR) superfamily protein
At3g08010	code10-1	group 06	ATAB2, RNA binding
At2g22100	code10-1	group 06	RNA-binding (RRM/RBD/RNP motifs) family protein
At1g15440	code10-1	group 06	ATPWP2, PWP2, periodic tryptophan protein 2
At2g01630	code10-1	group 06	O-Glycosyl hydrolases family 17 protein
At1g21350	code10-1	group 06	Thioredoxin superfamily protein
At1g74250	code10-1	group 06	DNAJ heat shock N-terminal domain-containing protein
At1g34010	code10-1	group 06	unknown protein; BEST Arabidopsis thaliana protein match is: unknown protein (TAIR:AT1G22790.2); Has 74 Blast hits to 74 proteins in 12 species: Archae - 0; Bacteria - 0; Metazoa - 0; Fungi - 0; Plants - 74; Viruses - 0; Other Eukaryotes - 0 (source: NCBI BLink).
At5g35750	code10-1	group 06	AHK2, HK2, histidine kinase 2
At1g67120	code10-1	group 06	ATPases;nucleotide binding;ATP binding;nucleoside-triphosphatases;transcription factor binding
At4g11420	code10-1	group 06	ATEIF3A-1, ATTIF3A1, EIF3A, EIF3A-1, TIF3A1, eukaryotic translation initiation factor 3A
At1g08130	code10-1	group 06	ATLIG1, LIG1, DNA ligase 1
At3g49010	code10-1	group 06	ATBBC1, BBC1, RSU2, breast basic conserved 1
At1g42440	code10-1	group 06	FUNCTIONS IN: molecular_function unknown; INVOLVED IN: ribosome biogenesis; LOCATED IN: nucleus; EXPRESSED IN: 22 plant structures; EXPRESSED DURING: 13 growth stages; CONTAINS InterPro DOMAIN/s: AARP2CN (InterPro:IPR012948), Protein of unknown function DUF663 (InterPro:IPR007034); BEST Arabidopsis thaliana protein match is: P-loop containing nucleoside triphosphate hydrolases superfamily protein…
At2g47990	code10-1	group 06	EDA13, EDA19, SWA1, transducin family protein / WD-40 repeat family protein
At5g58480	code10-1	group 06	O-Glycosyl hydrolases family 17 protein
At3g06880	code10-1	group 06	Transducin/WD40 repeat-like superfamily protein
At3g04570	code10-1	group 06	AHL19, AT-hook motif nuclear-localized protein 19
At5g63220	code10-1	group 06	unknown protein; CONTAINS InterPro DOMAIN/s: Uncharacterised protein family UPF0363 (InterPro:IPR007317); Has 304 Blast hits to 301 proteins in 161 species: Archae - 0; Bacteria - 0; Metazoa - 110; Fungi - 121; Plants - 35; Viruses - 0; Other Eukaryotes - 38 (source: NCBI BLink).
At4g26230	code10-1	group 06	Ribosomal protein L31e family protein
At1g31970	code10-1	group 06	STRS1, DEA(D/H)-box RNA helicase family protein
At1g79150	code10-1	group 06	binding
At1g30440	code10-1	group 06	Phototropic-responsive NPH3 family protein
At2g04660	code10-1	group 06	APC2, anaphase-promoting complex/cyclosome 2
At3g09210	code10-1	group 06	PTAC13, plastid transcriptionally active 13
At4g34900	code10-1	group 06	ATXDH2, XDH2, xanthine dehydrogenase 2
At2g40660	code10-1	group 06	Nucleic acid-binding, OB-fold-like protein
At5g14520	code10-1	group 06	pescadillo-related
At1g79490	code10-1	group 06	EMB2217, Pentatricopeptide repeat (PPR) superfamily protein
At4g02290	code10-1	group 06	AtGH9B13, GH9B13, glycosyl hydrolase 9B13
At1g06220	code10-1	group 06	CLO, GFA1, MEE5, Ribosomal protein S5/Elongation factor G/III/V family protein
At1g57660	code10-1	group 06	Translation protein SH3-like family protein
At1g80750	code10-1	group 06	Ribosomal protein L30/L7 family protein
At4g21900	code10-1	group 06	PRORP3, proteinaceous RNase P 3
At3g15680	code10-1	group 06	Ran BP2/NZF zinc finger-like superfamily protein
At1g36280	code10-1	group 06	L-Aspartase-like family protein
At5g62710	code10-1	group 06	Leucine-rich repeat protein kinase family protein
At3g50380	code10-1	group 06	Protein of unknown function (DUF1162)
At1g50670	code10-1	group 06	OTU-like cysteine protease family protein
At1g78915	code10-1	group 06	Tetratricopeptide repeat (TPR)-like superfamily protein
At5g63050	code10-1	group 06	EMB2759, embryo defective 2759
At3g06930	code10-1	group 06	ATPRMT4B, PRMT4B, protein arginine methyltransferase 4B
At1g59840	code10-1	group 06	CCB4, cofactor assembly of complex C
At5g41880	code10-1	group 06	POLA3, POLA4, DNA primases;DNA primases
At1g44835	code10-1	group 06	YbaK/aminoacyl-tRNA synthetase-associated domain
At4g25630	code10-1	group 06	ATFIB2, FIB2, fibrillarin 2
At3g18110	code10-1	group 06	EMB1270, Pentatricopeptide repeat (PPR) superfamily protein
At5g57990	code10-1	group 06	UBP23, ubiquitin-specific protease 23
At2g06000	code10-1	group 06	Pentatricopeptide repeat (PPR) superfamily protein
At5g57120	code10-1	group 06	FUNCTIONS IN: molecular_function unknown; INVOLVED IN: biological_process unknown; LOCATED IN: nucleolus; EXPRESSED IN: 21 plant structures; EXPRESSED DURING: 13 growth stages; CONTAINS InterPro DOMAIN/s: LisH dimerisation motif (InterPro:IPR006594), SRP40, C-terminal (InterPro:IPR007718); Has 101969 Blast hits to 55488 proteins in 2506 species: Archae - 424; Bacteria - 13843; Metazoa - 37674; Fu…
At2g42740	code10-1	group 06	RPL16A, ribosomal protein large subunit 16A
At1g76630	code10-1	group 06	Tetratricopeptide repeat (TPR)-like superfamily protein
At5g14050	code10-1	group 06	Transducin/WD40 repeat-like superfamily protein
At1g20950	code10-1	group 06	Phosphofructokinase family protein
At1g33390	code10-1	group 06	ATFAS4, FAS4, RNA helicase family protein
At1g29320	code10-1	group 06	Transducin/WD40 repeat-like superfamily protein
At3g55330	code10-1	group 06	PPL1, PsbP-like protein 1
At3g59040	code10-1	group 06	Tetratricopeptide repeat (TPR)-like superfamily protein
At2g07680	code10-1	group 06	ATMRP11, MRP11, multidrug resistance-associated protein 11
At1g52930	code10-1	group 06	Ribosomal RNA processing Brix domain protein
At3g07810	code10-1	group 06	RNA-binding (RRM/RBD/RNP motifs) family protein
At4g02060	code10-1	group 06	MCM7, PRL, Minichromosome maintenance (MCM2/3/5) family protein
At3g14310	code10-1	group 06	ATPME3, PME3, pectin methylesterase 3
At1g10930	code10-1	group 06	ATRECQ4A, ATSGS1, RECQ4A, DNA helicase (RECQl4A)
At2g46520	code10-1	group 06	cellular apoptosis susceptibility protein, putative / importin-alpha re-exporter, putative
At2g15292	code10-1	group 06	Unknown gene
At4g27510	code10-1	group 06	unknown protein; Has 25 Blast hits to 23 proteins in 8 species: Archae - 0; Bacteria - 0; Metazoa - 0; Fungi - 0; Plants - 25; Viruses - 0; Other Eukaryotes - 0 (source: NCBI BLink).
At2g29180	code10-1	group 06	unknown protein; FUNCTIONS IN: molecular_function unknown; INVOLVED IN: biological_process unknown; LOCATED IN: chloroplast thylakoid membrane; EXPRESSED IN: 23 plant structures; EXPRESSED DURING: 13 growth stages; Has 34 Blast hits to 33 proteins in 16 species: Archae - 0; Bacteria - 0; Metazoa - 0; Fungi - 0; Plants - 33; Viruses - 0; Other Eukaryotes - 1 (source: NCBI BLink).
At5g61780	code10-1	group 06	AtTudor2, TSN2, Tudor2, TUDOR-SN protein 2
At4g23540	code10-1	group 06	ARM repeat superfamily protein
At3g18190	code10-1	group 06	TCP-1/cpn60 chaperonin family protein
At2g05760	code10-1	group 06	Xanthine/uracil permease family protein
At5g60790	code10-1	group 06	ATGCN1, GCN1, ABC transporter family protein
At5g36790	code10-1	group 06	Haloacid dehalogenase-like hydrolase (HAD) superfamily protein
At4g18890	code10-1	group 06	BEH3, BES1/BZR1 homolog 3
At1g70790	code10-1	group 06	Calcium-dependent lipid-binding (CaLB domain) family protein
At3g14940	code10-1	group 06	ATPPC3, PPC3, phosphoenolpyruvate carboxylase 3
At4g02070	code10-1	group 06	ATMSH6, MSH6, MSH6-1, MUTS homolog 6
At1g62590	code10-1	group 06	pentatricopeptide (PPR) repeat-containing protein
At2g24060	code10-1	group 06	Translation initiation factor 3 protein
At1g77550	code10-1	group 06	tubulin-tyrosine ligases;tubulin-tyrosine ligases
At2g25840	code10-1	group 06	OVA4, Nucleotidylyl transferase superfamily protein
At5g64580	code10-1	group 06	AAA-type ATPase family protein
At4g28450	code10-1	group 06	nucleotide binding;protein binding
At4g34910	code10-1	group 06	P-loop containing nucleoside triphosphate hydrolases superfamily protein
At1g06470	code10-1	group 06	Nucleotide/sugar transporter family protein
At5g62500	code10-1	group 06	ATEB1, ATEB1B, EB1B, end binding protein 1B
At1g61870	code10-1	group 06	PPR336, pentatricopeptide repeat 336
At3g01160	code10-1	group 06	FUNCTIONS IN: molecular_function unknown; INVOLVED IN: biological_process unknown; LOCATED IN: cytosol, nucleus; EXPRESSED IN: 22 plant structures; EXPRESSED DURING: 13 growth stages; CONTAINS InterPro DOMAIN/s: NUC153 (InterPro:IPR012580); Has 36638 Blast hits to 21323 proteins in 1057 species: Archae - 109; Bacteria - 2369; Metazoa - 13796; Fungi - 4858; Plants - 1657; Viruses - 489; Other Euka…
At3g05560	code10-1	group 06	Ribosomal L22e protein family
At4g09040	code10-1	group 06	RNA-binding (RRM/RBD/RNP motifs) family protein
At3g19830	code10-1	group 06	NTMC2T5.2, NTMC2TYPE5.2, Calcium-dependent lipid-binding (CaLB domain) family protein
At5g35620	code10-1	group 06	EIF(ISO)4E, EIF4E2, eIFiso4E, LSP, LSP1, Eukaryotic initiation factor 4E protein
At2g31170	code10-1	group 06	SYCO ARATH, Cysteinyl-tRNA synthetase, class Ia family protein
At2g36570	code10-1	group 06	Leucine-rich repeat protein kinase family protein
At5g56950	code10-1	group 06	NAP1;3, NFA03, NFA3, nucleosome assembly protein 1;3
At1g49600	code10-1	group 06	ATRBP47A, RBP47A, RNA-binding protein 47A
At3g59550	code10-1	group 06	ATRAD21.2, ATSYN3, SYN3, Rad21/Rec8-like family protein
At3g55510	code10-1	group 06	RBL, Noc2p family
At1g50370	code10-1	group 06	Calcineurin-like metallo-phosphoesterase superfamily protein
At5g04130	code10-1	group 06	GYRB2, DNA GYRASE B2
At3g23830	code10-1	group 06	GR-RBP4, GRP4, glycine-rich RNA-binding protein 4
At5g56680	code10-1	group 06	EMB2755, SYNC1, SYNC1 ARATH, Class II aminoacyl-tRNA and biotin synthetases superfamily protein
At5g04620	code10-1	group 06	ATBIOF, BIOF, biotin F
At3g24080	code10-1	group 06	KRR1 family protein
At5g16000	code10-1	group 06	NIK1, NSP-interacting kinase 1
At2g28810	code10-1	group 06	Dof-type zinc finger DNA-binding family protein
At1g14030	code10-1	group 06	Rubisco methyltransferase family protein
At1g69070	code10-1	group 06	FUNCTIONS IN: molecular_function unknown; INVOLVED IN: biological_process unknown; LOCATED IN: cellular_component unknown; EXPRESSED IN: 23 plant structures; EXPRESSED DURING: 13 growth stages; CONTAINS InterPro DOMAIN/s: Nop14-like protein (InterPro:IPR007276); Has 69842 Blast hits to 35213 proteins in 1572 species: Archae - 363; Bacteria - 20593; Metazoa - 20851; Fungi - 8010; Plants - 2912; Vi…
At5g61310	code10-1	group 06	Cytochrome c oxidase subunit Vc family protein
At4g27010	code10-1	group 06	CONTAINS InterPro DOMAIN/s: Ribosome 60S biogenesis N-terminal (InterPro:IPR021714); BEST Arabidopsis thaliana protein match is: unknown protein (TAIR:AT1G72270.1); Has 30201 Blast hits to 17322 proteins in 780 species: Archae - 12; Bacteria - 1396; Metazoa - 17338; Fungi - 3422; Plants - 5037; Viruses - 0; Other Eukaryotes - 2996 (source: NCBI BLink).
At5g58300	code10-1	group 06	Leucine-rich repeat protein kinase family protein
At3g63130	code10-1	group 06	ATRANGAP1, RANGAP1, RAN GTPase activating protein 1
At2g02150	code10-1	group 06	Tetratricopeptide repeat (TPR)-like superfamily protein
At3g47350	code10-1	group 06	ATHSD2, HSD2, hydroxysteroid dehydrogenase 2
At1g10490	code10-1	group 06	Domain of unknown function (DUF1726) ;Putative ATPase (DUF699)
At3g17340	code10-1	group 06	ARM repeat superfamily protein
At1g26460	code10-1	group 06	Tetratricopeptide repeat (TPR)-like superfamily protein
At2g24570	code10-1	group 06	ATWRKY17, WRKY17, WRKY DNA-binding protein 17
At1g17690	code10-1	group 06	NOF1, FUNCTIONS IN: molecular_function unknown; INVOLVED IN: biological_process unknown; LOCATED IN: nucleus; EXPRESSED IN: 24 plant structures; EXPRESSED DURING: 13 growth stages; CONTAINS InterPro DOMAIN/s: Digestive organ expansion factor, predicted (InterPro:IPR010678); Has 25006 Blast hits to 13379 proteins in 904 species: Archae - 102; Bacteria - 5571; Metazoa - 7448; Fungi - 3168; Plants -…
At4g16141	code10-1	group 06	GATA type zinc finger transcription factor family protein
At3g12280	code10-1	group 06	ATRBR1, RB, RB1, RBR, RBR1, retinoblastoma-related 1
At3g57830	code10-1	group 06	Leucine-rich repeat protein kinase family protein
At1g73930	code10-1	group 06	unknown protein; CONTAINS InterPro DOMAIN/s: Protein of unknown function DUF1630 (InterPro:IPR012860); Has 290 Blast hits to 263 proteins in 104 species: Archae - 0; Bacteria - 0; Metazoa - 148; Fungi - 30; Plants - 49; Viruses - 0; Other Eukaryotes - 63 (source: NCBI BLink).
At4g09720	code10-1	group 06	ATRABG3A, RABG3A, RAB GTPase homolog G3A
At3g25230	code10-1	group 06	ATFKBP62, FKBP62, ROF1, rotamase FKBP 1
At5g41970	code10-1	group 06	Metal-dependent protein hydrolase
At3g57710	code10-1	group 06	Protein kinase superfamily protein
At5g39740	code10-1	group 06	OLI7, RPL5B, ribosomal protein L5 B
At3g53460	code10-1	group 06	CP29, chloroplast RNA-binding protein 29
At1g78180	code10-1	group 06	Mitochondrial substrate carrier family protein
At2g33410	code10-1	group 06	RNA-binding (RRM/RBD/RNP motifs) family protein
At1g04510	code10-1	group 06	MAC3A, MOS4-associated complex 3A
At5g48240	code10-1	group 06	unknown protein; FUNCTIONS IN: molecular_function unknown; INVOLVED IN: biological_process unknown; LOCATED IN: nucleolus; EXPRESSED IN: cultured cell; CONTAINS InterPro DOMAIN/s: Protein of unknown function DUF1665 (InterPro:IPR012459); Has 402 Blast hits to 382 proteins in 162 species: Archae - 0; Bacteria - 4; Metazoa - 139; Fungi - 111; Plants - 54; Viruses - 1; Other Eukaryotes - 93 (source:…
At2g03820	code10-1	group 06	nonsense-mediated mRNA decay NMD3 family protein
At1g30690	code10-1	group 06	Sec14p-like phosphatidylinositol transfer family protein
At4g24150	code10-1	group 06	AtGRF8, GRF8, growth-regulating factor 8
At3g57490	code10-1	group 06	Ribosomal protein S5 family protein
At5g23300	code10-1	group 06	PYRD, pyrimidine d
At5g03910	code10-1	group 06	ATATH12, ATH12, ABC2 homolog 12
At1g44900	code10-1	group 06	ATMCM2, MCM2, minichromosome maintenance (MCM2/3/5) family protein
At3g58510	code10-1	group 06	DEA(D/H)-box RNA helicase family protein
At5g35400	code10-1	group 06	Pseudouridine synthase family protein
At3g54470	code10-1	group 06	uridine 5'-monophosphate synthase / UMP synthase (PYRE-F) (UMPS)
At2g25580	code10-1	group 06	Tetratricopeptide repeat (TPR)-like superfamily protein
At3g56990	code10-1	group 06	EDA7, embryo sac development arrest 7
At2g22230	code10-1	group 06	Thioesterase superfamily protein
At1g11890	code10-1	group 06	ATSEC22, SEC22, Synaptobrevin family protein
At5g23430	code10-1	group 06	Transducin/WD40 repeat-like superfamily protein
At5g09840	code10-1	group 06	Putative endonuclease or glycosyl hydrolase
At3g61590	code10-1	group 06	HS, HWS, Galactose oxidase/kelch repeat superfamily protein
At3g54400	code10-1	group 06	Eukaryotic aspartyl protease family protein
At1g16280	code10-1	group 06	AtRH36, RH36, SWA3, RNA helicase 36
At5g66470	code10-1	group 06	RNA binding;GTP binding
At5g27120	code10-1	group 06	NOP56-like pre RNA processing ribonucleoprotein
At1g65030	code10-1	group 06	Transducin/WD40 repeat-like superfamily protein
At5g38720	code10-1	group 06	unknown protein; Has 13419 Blast hits to 9093 proteins in 698 species: Archae - 38; Bacteria - 1038; Metazoa - 4949; Fungi - 1086; Plants - 485; Viruses - 44; Other Eukaryotes - 5779 (source: NCBI BLink).
At5g05450	code10-1	group 06	P-loop containing nucleoside triphosphate hydrolases superfamily protein
At1g27470	code10-1	group 06	transducin family protein / WD-40 repeat family protein
At2g17972	code10-1	group 06	unknown protein; FUNCTIONS IN: molecular_function unknown; INVOLVED IN: biological_process unknown; LOCATED IN: chloroplast thylakoid membrane, chloroplast; EXPRESSED IN: 22 plant structures; EXPRESSED DURING: 14 growth stages; Has 34 Blast hits to 34 proteins in 17 species: Archae - 0; Bacteria - 0; Metazoa - 0; Fungi - 0; Plants - 34; Viruses - 0; Other Eukaryotes - 0 (source: NCBI BLink).
At2g25870	code10-1	group 06	haloacid dehalogenase-like hydrolase family protein
At3g55160	code10-1	group 06	unknown protein; EXPRESSED IN: 11 plant structures; EXPRESSED DURING: 4 anthesis, F mature embryo stage, petal differentiation and expansion stage, E expanded cotyledon stage, D bilateral stage; CONTAINS InterPro DOMAIN/s: Protein of unknown function DUF2428, death-receptor-like (InterPro:IPR019442); Has 357 Blast hits to 330 proteins in 163 species: Archae - 0; Bacteria - 0; Metazoa - 144; Fungi…
At4g30990	code10-1	group 06	ARM repeat superfamily protein
At4g14770	code10-1	group 06	ATTCX2, TCX2, TESMIN/TSO1-like CXC 2
At4g18100	code10-1	group 06	Ribosomal protein L32e
At1g54270	code10-1	group 06	EIF4A-2, eif4a-2
At3g20540	code10-1	group 06	POLGAMMA1, polymerase gamma 1
At5g26710	code10-1	group 06	Glutamyl/glutaminyl-tRNA synthetase, class Ic
At3g18740	code10-1	group 06	Ribosomal protein L7Ae/L30e/S12e/Gadd45 family protein
At5g37475	code10-1	group 06	Translation initiation factor eIF3 subunit
At1g32200	code10-1	group 06	ACT1, ATS1, phospholipid/glycerol acyltransferase family protein
At3g07670	code10-1	group 06	Rubisco methyltransferase family protein
At3g61750	code10-1	group 06	Cytochrome b561/ferric reductase transmembrane with DOMON related domain
At1g19050	code10-1	group 06	ARR7, response regulator 7
At2g26840	code10-1	group 06	unknown protein; FUNCTIONS IN: molecular_function unknown; INVOLVED IN: biological_process unknown; LOCATED IN: chloroplast; BEST Arabidopsis thaliana protein match is: unknown protein (TAIR:AT3G43910.1); Has 835 Blast hits to 835 proteins in 26 species: Archae - 0; Bacteria - 25; Metazoa - 0; Fungi - 0; Plants - 40; Viruses - 2; Other Eukaryotes - 768 (source: NCBI BLink).
At4g21705	code10-1	group 06	Tetratricopeptide repeat (TPR)-like superfamily protein
At5g66920	code10-1	group 06	sks17, SKU5 similar 17
At2g37990	code10-1	group 06	ribosome biogenesis regulatory protein (RRS1) family protein
At3g58660	code10-1	group 06	Ribosomal protein L1p/L10e family
At3g06530	code10-1	group 06	ARM repeat superfamily protein
At3g27850	code10-1	group 06	RPL12-C, ribosomal protein L12-C
At2g25050	code10-1	group 06	Actin-binding FH2 (Formin Homology) protein
At2g31610	code10-1	group 06	Ribosomal protein S3 family protein
At4g39690	code10-1	group 06	FUNCTIONS IN: molecular_function unknown; INVOLVED IN: biological_process unknown; LOCATED IN: mitochondrion; EXPRESSED IN: 26 plant structures; EXPRESSED DURING: 14 growth stages; CONTAINS InterPro DOMAIN/s: Mitochondrial inner membrane protein Mitofilin (InterPro:IPR019133); Has 30201 Blast hits to 17322 proteins in 780 species: Archae - 12; Bacteria - 1396; Metazoa - 17338; Fungi - 3422; Plant…
At1g77030	code10-1	group 06	hydrolases, acting on acid anhydrides, in phosphorus-containing anhydrides;ATP-dependent helicases;nucleic acid binding;ATP binding;RNA binding;helicases
At4g20980	code10-1	group 06	Eukaryotic translation initiation factor 3 subunit 7 (eIF-3)
At5g61570	code10-1	group 06	Protein kinase superfamily protein
At4g10450	code10-1	group 06	Ribosomal protein L6 family
At2g27040	code10-1	group 06	AGO4, OCP11, Argonaute family protein
At4g13690	code10-1	group 06	unknown protein; Has 37 Blast hits to 37 proteins in 16 species: Archae - 0; Bacteria - 2; Metazoa - 2; Fungi - 0; Plants - 27; Viruses - 0; Other Eukaryotes - 6 (source: NCBI BLink).
At1g31860	code10-1	group 06	AT-IE, HISN2, histidine biosynthesis bifunctional protein (HISIE)
At3g23620	code10-1	group 06	Ribosomal RNA processing Brix domain protein
At2g40700	code10-1	group 06	P-loop containing nucleoside triphosphate hydrolases superfamily protein
At5g45400	code10-1	group 06	ATRPA70C, RPA70C, Replication factor-A protein 1-related
At3g02790	code10-1	group 06	zinc finger (C2H2 type) family protein
At1g14180	code10-1	group 06	RING/U-box superfamily protein
At2g31360	code10-1	group 06	ADS2, DS2, 16:0delta9 desaturase 2
At1g75200	code10-1	group 06	flavodoxin family protein / radical SAM domain-containing protein
At4g29080	code10-1	group 06	IAA27, PAP2, phytochrome-associated protein 2
At3g03710	code10-1	group 06	PNP, RIF10, polyribonucleotide nucleotidyltransferase, putative
At3g57940	code10-1	group 06	Domain of unknown function (DUF1726) ;Putative ATPase (DUF699)
At4g22010	code10-1	group 06	sks4, SKU5 similar 4
At5g53620	code10-1	group 06	unknown protein; INVOLVED IN: biological_process unknown; EXPRESSED IN: 23 plant structures; EXPRESSED DURING: 13 growth stages; Has 28929 Blast hits to 19542 proteins in 1425 species: Archae - 211; Bacteria - 3079; Metazoa - 14558; Fungi - 2157; Plants - 966; Viruses - 80; Other Eukaryotes - 7878 (source: NCBI BLink).
At3g47290	code10-1	group 06	ATPLC8, PLC8, phosphatidylinositol-speciwc phospholipase C8
At1g55535	code10-1	group 06	unknown protein; FUNCTIONS IN: molecular_function unknown; INVOLVED IN: biological_process unknown; LOCATED IN: cellular_component unknown; EXPRESSED IN: cultured cell; BEST Arabidopsis thaliana protein match is: unknown protein (TAIR:AT3G13420.1); Has 35333 Blast hits to 34131 proteins in 2444 species: Archae - 798; Bacteria - 22429; Metazoa - 974; Fungi - 991; Plants - 531; Viruses - 0; Other E…
At1g76620	code10-1	group 06	Protein of unknown function, DUF547
At1g27390	code10-1	group 06	TOM20-2, translocase outer membrane 20-2
At2g20450	code10-1	group 06	Ribosomal protein L14
At4g16630	code10-1	group 06	DEA(D/H)-box RNA helicase family protein
At2g21440	code10-1	group 06	RNA-binding (RRM/RBD/RNP motifs) family protein
At2g47610	code10-1	group 06	Ribosomal protein L7Ae/L30e/S12e/Gadd45 family protein
At1g05910	code10-1	group 06	cell division cycle protein 48-related / CDC48-related
At3g26560	code10-1	group 06	ATP-dependent RNA helicase, putative
At1g49760	code10-1	group 06	PAB8, PABP8, poly(A) binding protein 8
At5g15610	code10-1	group 06	Proteasome component (PCI) domain protein
At4g28010	code10-1	group 06	Tetratricopeptide repeat (TPR)-like superfamily protein
At1g31660	code10-1	group 06	CONTAINS InterPro DOMAIN/s: Bystin (InterPro:IPR007955); Has 475 Blast hits to 467 proteins in 210 species: Archae - 0; Bacteria - 9; Metazoa - 155; Fungi - 139; Plants - 55; Viruses - 0; Other Eukaryotes - 117 (source: NCBI BLink).
At2g34260	code10-1	group 06	transducin family protein / WD-40 repeat family protein
At4g07410	code10-1	group 06	Transducin family protein / WD-40 repeat family protein
At2g40550	code10-1	group 06	ETG1, E2F target gene 1
At4g01560	code10-1	group 06	MEE49, Ribosomal RNA processing Brix domain protein
At5g19320	code10-1	group 06	RANGAP2, RAN GTPase activating protein 2
At3g17350	code10-1	group 06	unknown protein; FUNCTIONS IN: molecular_function unknown; INVOLVED IN: biological_process unknown; LOCATED IN: endomembrane system; EXPRESSED IN: 19 plant structures; EXPRESSED DURING: 13 growth stages; BEST Arabidopsis thaliana protein match is: unknown protein (TAIR:AT5G50290.1); Has 203 Blast hits to 203 proteins in 13 species: Archae - 0; Bacteria - 0; Metazoa - 0; Fungi - 0; Plants - 203; V…
At3g02760	code10-1	group 06	Class II aaRS and biotin synthetases superfamily protein
At1g53920	code10-1	group 06	GLIP5, GDSL-motif lipase 5
At3g13740	code10-1	group 06	Ribonuclease III family protein
At4g10480	code10-1	group 06	Nascent polypeptide-associated complex (NAC), alpha subunit family protein
At3g47580	code10-1	group 06	Leucine-rich repeat protein kinase family protein
At3g25540	code10-1	group 06	LAG1, TRAM, LAG1 and CLN8 (TLC) lipid-sensing domain containing protein
At3g13230	code10-1	group 06	RNA-binding KH domain-containing protein
At3g62460	code10-1	group 06	Putative endonuclease or glycosyl hydrolase
At2g28600	code10-1	group 06	P-loop containing nucleoside triphosphate hydrolases superfamily protein
At2g05320	code10-1	group 06	beta-1,2-N-acetylglucosaminyltransferase II
At3g22310	code10-1	group 06	ATRH9, PMH1, putative mitochondrial RNA helicase 1
At1g48920	code10-1	group 06	ATNUC-L1, NUC-L1, PARL1, nucleolin like 1
At2g18330	code10-1	group 06	AAA-type ATPase family protein
At5g53220	code10-1	group 06	unknown protein; Has 3099 Blast hits to 2528 proteins in 332 species: Archae - 2; Bacteria - 245; Metazoa - 1059; Fungi - 555; Plants - 177; Viruses - 49; Other Eukaryotes - 1012 (source: NCBI BLink).
At4g10320	code10-1	group 06	tRNA synthetase class I (I, L, M and V) family protein
At4g27380	code10-1	group 06	unknown protein; Has 30201 Blast hits to 17322 proteins in 780 species: Archae - 12; Bacteria - 1396; Metazoa - 17338; Fungi - 3422; Plants - 5037; Viruses - 0; Other Eukaryotes - 2996 (source: NCBI BLink).
At5g06550	code10-1	group 06	CONTAINS InterPro DOMAIN/s: Transcription factor jumonji/aspartyl beta-hydroxylase (InterPro:IPR003347), F-box domain, Skp2-like (InterPro:IPR022364), Transcription factor jumonji (InterPro:IPR013129); BEST Arabidopsis thaliana protein match is: transferases, transferring glycosyl groups (TAIR:AT1G78280.1); Has 1762 Blast hits to 1747 proteins in 292 species: Archae - 0; Bacteria - 297; Metazoa -…
At2g43240	code10-1	group 06	Nucleotide-sugar transporter family protein
At2g21580	code10-1	group 06	Ribosomal protein S25 family protein
At4g24460	code10-1	group 06	CLT2, CRT (chloroquine-resistance transporter)-like transporter 2
At2g13440	code10-1	group 06	glucose-inhibited division family A protein
At2g43560	code10-1	group 06	FKBP-like peptidyl-prolyl cis-trans isomerase family protein
At1g02145	code10-1	group 06	ALG12, EBS4, homolog of asparagine-linked glycosylation 12
At4g30250	code10-1	group 06	P-loop containing nucleoside triphosphate hydrolases superfamily protein
At3g45980	code10-1	group 06	H2B, HTB9, Histone superfamily protein
At3g05750	code10-1	group 06	unknown protein; FUNCTIONS IN: molecular_function unknown; INVOLVED IN: biological_process unknown; LOCATED IN: membrane; EXPRESSED IN: 17 plant structures; EXPRESSED DURING: 10 growth stages; BEST Arabidopsis thaliana protein match is: unknown protein (TAIR:AT5G26910.1); Has 2317 Blast hits to 1467 proteins in 247 species: Archae - 4; Bacteria - 750; Metazoa - 557; Fungi - 182; Plants - 180; Vir…
At3g57560	code10-1	group 06	NAGK, N-acetyl-l-glutamate kinase
At3g57350	code10-1	group 06	Nucleoporin interacting component (Nup93/Nic96-like) family protein
At2g16370	code10-1	group 06	THY-1, thymidylate synthase 1
At2g43650	code10-1	group 06	EMB2777, Sas10/U3 ribonucleoprotein (Utp) family protein
At4g15640	code10-1	group 06	unknown protein; BEST Arabidopsis thaliana protein match is: unknown protein (TAIR:AT3G21465.1); Has 38 Blast hits to 38 proteins in 14 species: Archae - 0; Bacteria - 0; Metazoa - 0; Fungi - 0; Plants - 38; Viruses - 0; Other Eukaryotes - 0 (source: NCBI BLink).
At1g28530	code10-1	group 06	unknown protein; INVOLVED IN: biological_process unknown; LOCATED IN: chloroplast; EXPRESSED IN: 19 plant structures; EXPRESSED DURING: 10 growth stages; Has 20 Blast hits to 20 proteins in 6 species: Archae - 0; Bacteria - 0; Metazoa - 0; Fungi - 0; Plants - 20; Viruses - 0; Other Eukaryotes - 0 (source: NCBI BLink).
At5g26180	code10-1	group 06	S-adenosyl-L-methionine-dependent methyltransferases superfamily protein
At4g37750	code10-1	group 06	ANT, CKC, CKC1, DRG, Integrase-type DNA-binding superfamily protein
At5g22880	code10-1	group 06	H2B, HTB2, histone B2
At5g56710	code10-1	group 06	Ribosomal protein L31e family protein
At5g40480	code10-1	group 06	EMB3012, embryo defective 3012
At1g80270	code10-1	group 06	PPR596, PENTATRICOPEPTIDE REPEAT 596
At5g03140	code10-1	group 06	Concanavalin A-like lectin protein kinase family protein
At4g00660	code10-1	group 06	ATRH8, RH8, RNAhelicase-like 8
At1g13810	code10-1	group 06	Restriction endonuclease, type II-like superfamily protein
At4g15080	code10-1	group 06	DHHC-type zinc finger family protein
At1g22950	code10-1	group 06	2-oxoglutarate (2OG) and Fe(II)-dependent oxygenase superfamily protein
At2g16440	code10-1	group 06	MCM4, Minichromosome maintenance (MCM2/3/5) family protein
At3g17840	code10-1	group 06	RLK902, receptor-like kinase 902
At5g64420	code10-1	group 06	DNA polymerase V family
At1g70505	code10-1	group 06	unknown protein; BEST Arabidopsis thaliana protein match is: unknown protein (TAIR:AT1G10660.1); Has 141 Blast hits to 140 proteins in 16 species: Archae - 0; Bacteria - 0; Metazoa - 4; Fungi - 0; Plants - 135; Viruses - 0; Other Eukaryotes - 2 (source: NCBI BLink).
At3g18600	code10-1	group 06	P-loop containing nucleoside triphosphate hydrolases superfamily protein
At3g48160	code10-1	group 06	DEL1, E2FE, E2L3, DP-E2F-like 1
At1g23880	code10-1	group 06	NHL domain-containing protein
At3g16260	code10-1	group 06	TRZ4, tRNAse Z4
At5g61480	code10-1	group 06	PXY, Leucine-rich repeat protein kinase family protein
At3g23730	code10-1	group 06	XTH16, xyloglucan endotransglucosylase/hydrolase 16
At4g07960	code10-1	group 06	ATCSLC12, CSLC12, CSLC12, Cellulose-synthase-like C12
At1g67320	code10-1	group 06	DNA primase, large subunit family
At5g18620	code10-1	group 06	CHR17, chromatin remodeling factor17
At4g25340	code10-1	group 06	ATFKBP53, FKBP53, FK506 BINDING PROTEIN 53
At4g03090	code10-1	group 06	sequence-specific DNA binding;sequence-specific DNA binding transcription factors
At2g44860	code10-1	group 06	Ribosomal protein L24e family protein
At5g11170	code10-1	group 06	DEAD/DEAH box RNA helicase family protein
At5g14580	code10-1	group 06	polyribonucleotide nucleotidyltransferase, putative
At1g09620	code10-1	group 06	ATP binding;leucine-tRNA ligases;aminoacyl-tRNA ligases;nucleotide binding;ATP binding;aminoacyl-tRNA ligases
At4g14200	code10-1	group 06	Pentatricopeptide repeat (PPR) superfamily protein
At5g60540	code10-1	group 06	ATPDX2, EMB2407, PDX2, pyridoxine biosynthesis 2
At4g32710	code10-1	group 06	Protein kinase superfamily protein
At2g25100	code10-1	group 06	Polynucleotidyl transferase, ribonuclease H-like superfamily protein
At3g46320	code10-1	group 06	Histone superfamily protein
At5g11270	code10-1	group 06	OCP3, overexpressor of cationic peroxidase 3
At5g43020	code10-1	group 06	Leucine-rich repeat protein kinase family protein
At3g03060	code10-1	group 06	P-loop containing nucleoside triphosphate hydrolases superfamily protein
At3g49990	code10-1	group 06	unknown protein; Has 1524 Blast hits to 1298 proteins in 225 species: Archae - 9; Bacteria - 84; Metazoa - 474; Fungi - 184; Plants - 98; Viruses - 17; Other Eukaryotes - 658 (source: NCBI BLink).
At5g08620	code10-1	group 06	ATRH25, STRS2, DEA(D/H)-box RNA helicase family protein
At3g20050	code10-1	group 06	ATTCP-1, TCP-1, T-complex protein 1 alpha subunit
At3g21540	code10-1	group 06	transducin family protein / WD-40 repeat family protein
At3g55690	code10-1	group 06	unknown protein; BEST Arabidopsis thaliana protein match is: unknown protein (TAIR:AT2G39870.1); Has 76 Blast hits to 69 proteins in 15 species: Archae - 0; Bacteria - 0; Metazoa - 4; Fungi - 3; Plants - 69; Viruses - 0; Other Eukaryotes - 0 (source: NCBI BLink).
At3g18524	code10-1	group 06	ATMSH2, MSH2, MUTS homolog 2
At2g34040	code10-1	group 06	Apoptosis inhibitory protein 5 (API5)
At1g68550	code10-1	group 06	Integrase-type DNA-binding superfamily protein
At1g70600	code10-1	group 06	Ribosomal protein L18e/L15 superfamily protein
At5g20360	code10-1	group 06	Octicosapeptide/Phox/Bem1p (PB1) domain-containing protein / tetratricopeptide repeat (TPR)-containing protein
At5g42480	code10-1	group 06	ARC6, Chaperone DnaJ-domain superfamily protein
At1g13730	code10-1	group 06	Nuclear transport factor 2 (NTF2) family protein with RNA binding (RRM-RBD-RNP motifs) domain
At5g67200	code10-1	group 06	Leucine-rich repeat protein kinase family protein
At4g02510	code10-1	group 06	ATTOC159, PPI2, TOC159, TOC160, TOC86, translocon at the outer envelope membrane of chloroplasts 159
At5g45930	code10-1	group 06	CHL I2, CHLI-2, CHLI2, magnesium chelatase i2
At2g23380	code10-1	group 06	CLF, ICU1, SDG1, SET1, SET domain-containing protein
At1g64450	code10-1	group 06	Glycine-rich protein family
At5g48910	code10-1	group 06	LPA66, Pentatricopeptide repeat (PPR) superfamily protein
At3g22320	code10-1	group 06	ATRPABC24.3, NRPB5, NRPD5, RPB5A, Eukaryotic rpb5 RNA polymerase subunit family protein
At5g18820	code10-1	group 06	EMB3007, TCP-1/cpn60 chaperonin family protein
At1g28350	code10-1	group 06	Nucleotidylyl transferase superfamily protein
At3g09090	code10-1	group 06	DEX1, defective in exine formation protein (DEX1)
At5g48600	code10-1	group 06	ATCAP-C, ATSMC3, ATSMC4, SMC3, structural maintenance of chromosome 3
At3g51820	code10-1	group 06	ATG4, CHLG, G4, UbiA prenyltransferase family protein
At3g58840	code10-1	group 06	Tropomyosin-related
At3g13860	code10-1	group 06	HSP60-3A, heat shock protein 60-3A
At1g01090	code10-1	group 06	PDH-E1 ALPHA, pyruvate dehydrogenase E1 alpha
At2g30200	code10-1	group 06	catalytics;transferases;[acyl-carrier-protein] S-malonyltransferases;binding
At3g16620	code10-1	group 06	ATTOC120, TOC120, translocon outer complex protein 120
At5g54910	code10-1	group 06	DEA(D/H)-box RNA helicase family protein
At4g03210	code10-1	group 06	XTH9, xyloglucan endotransglucosylase/hydrolase 9
At3g11250	code10-1	group 06	Ribosomal protein L10 family protein
At5g37130	code10-1	group 06	Protein prenylyltransferase superfamily protein
At1g65910	code10-1	group 06	anac028, NAC028, NAC domain containing protein 28
At3g45930	code10-1	group 06	Histone superfamily protein
At2g03090	code10-1	group 06	ATEXP15, ATEXPA15, ATHEXP ALPHA 1.3, EXP15, EXPA15, expansin A15
At1g06490	code10-1	group 06	ATGSL07, atgsl7, gsl07, GSL07, glucan synthase-like 7
At2g17250	code10-1	group 06	EMB2762, CCAAT-binding factor
At4g29510	code10-1	group 06	ATPRMT11, ATPRMT1B, PRMT11, PRMT1B, arginine methyltransferase 11
At1g80410	code10-1	group 06	EMB2753, tetratricopeptide repeat (TPR)-containing protein
At1g06720	code10-1	group 06	P-loop containing nucleoside triphosphate hydrolases superfamily protein
At5g63570	code10-1	group 06	GSA1, glutamate-1-semialdehyde-2,1-aminomutase
At5g64620	code10-1	group 06	ATC/VIF2, C/VIF2, cell wall / vacuolar inhibitor of fructosidase 2
At3g57660	code10-1	group 06	NRPA1, nuclear RNA polymerase A1
At4g11100	code10-1	group 06	unknown protein; BEST Arabidopsis thaliana protein match is: unknown protein (TAIR:AT5G03060.1); Has 30201 Blast hits to 17322 proteins in 780 species: Archae - 12; Bacteria - 1396; Metazoa - 17338; Fungi - 3422; Plants - 5037; Viruses - 0; Other Eukaryotes - 2996 (source: NCBI BLink).
At5g11230	code10-1	group 06	Nucleotide-sugar transporter family protein
At2g31410	code10-1	group 06	unknown protein; Has 1719 Blast hits to 1091 proteins in 184 species: Archae - 5; Bacteria - 24; Metazoa - 559; Fungi - 169; Plants - 192; Viruses - 1; Other Eukaryotes - 769 (source: NCBI BLink).
At4g02400	code10-1	group 06	U3 ribonucleoprotein (Utp) family protein
At5g18750	code10-1	group 06	DNAJ heat shock N-terminal domain-containing protein
At2g40360	code10-1	group 06	Transducin/WD40 repeat-like superfamily protein
At2g21790	code10-1	group 06	ATRNR1, CLS8, R1, RNR1, ribonucleotide reductase 1
At3g11490	code10-1	group 06	rac GTPase activating protein
At5g19210	code10-1	group 06	P-loop containing nucleoside triphosphate hydrolases superfamily protein
At5g54880	code10-1	group 06	DTW domain-containing protein
At4g30800	code10-1	group 06	Nucleic acid-binding, OB-fold-like protein
At1g50590	code10-1	group 06	RmlC-like cupins superfamily protein
At1g29900	code10-1	group 06	CARB, carbamoyl phosphate synthetase B
At2g22870	code10-1	group 06	EMB2001, P-loop containing nucleoside triphosphate hydrolases superfamily protein
At3g16840	code10-1	group 06	P-loop containing nucleoside triphosphate hydrolases superfamily protein
At1g63810	code10-1	group 06	CONTAINS InterPro DOMAIN/s: Nrap protein (InterPro:IPR005554); Has 396 Blast hits to 382 proteins in 182 species: Archae - 3; Bacteria - 2; Metazoa - 142; Fungi - 146; Plants - 43; Viruses - 0; Other Eukaryotes - 60 (source: NCBI BLink).
At1g62640	code10-1	group 06	KAS III, 3-ketoacyl-acyl carrier protein synthase III
At3g26410	code10-1	group 06	methyltransferases;nucleic acid binding
At3g21300	code10-1	group 06	RNA methyltransferase family protein
At5g27330	code10-1	group 06	Prefoldin chaperone subunit family protein
At4g31790	code10-1	group 06	Tetrapyrrole (Corrin/Porphyrin) Methylases
At4g12600	code10-1	group 06	Ribosomal protein L7Ae/L30e/S12e/Gadd45 family protein
At5g60670	code10-1	group 06	Ribosomal protein L11 family protein
At2g24490	code10-1	group 06	ATRPA2, ATRPA32A, ROR1, RPA2, RPA32A, replicon protein A2
At1g28440	code10-1	group 06	HSL1, HAESA-like 1
At1g10580	code10-1	group 06	Transducin/WD40 repeat-like superfamily protein
At1g21880	code10-1	group 06	LYM1, lysm domain GPI-anchored protein 1 precursor
At1g62780	code10-1	group 06	unknown protein; FUNCTIONS IN: molecular_function unknown; INVOLVED IN: biological_process unknown; LOCATED IN: chloroplast, chloroplast stroma; EXPRESSED IN: 22 plant structures; EXPRESSED DURING: 14 growth stages; Has 94 Blast hits to 94 proteins in 35 species: Archae - 6; Bacteria - 10; Metazoa - 21; Fungi - 2; Plants - 48; Viruses - 0; Other Eukaryotes - 7 (source: NCBI BLink).
At1g48570	code10-1	group 06	zinc finger (Ran-binding) family protein
At2g39390	code10-1	group 06	Ribosomal L29 family protein
At1g31770	code10-1	group 06	ABCG14, ATP-binding cassette 14
At3g49910	code10-1	group 06	Translation protein SH3-like family protein
At2g06990	code10-1	group 06	HEN2, RNA helicase, ATP-dependent, SK12/DOB1 protein
At3g14400	code10-1	group 06	UBP25, ubiquitin-specific protease 25
At4g13220	code10-1	group 06	unknown protein; FUNCTIONS IN: molecular_function unknown; INVOLVED IN: biological_process unknown; LOCATED IN: chloroplast; EXPRESSED IN: 22 plant structures; EXPRESSED DURING: 13 growth stages; Has 27 Blast hits to 27 proteins in 10 species: Archae - 0; Bacteria - 0; Metazoa - 0; Fungi - 0; Plants - 27; Viruses - 0; Other Eukaryotes - 0 (source: NCBI BLink).
At1g72040	code10-1	group 06	P-loop containing nucleoside triphosphate hydrolases superfamily protein
At2g37600	code10-1	group 06	Ribosomal protein L36e family protein
At4g32430	code10-1	group 06	Pentatricopeptide repeat (PPR) superfamily protein
At3g13190	code10-1	group 06	Plant protein of unknown function (DUF827)
At5g23420	code10-1	group 06	HMGB6, high-mobility group box 6
At3g19440	code10-1	group 06	Pseudouridine synthase family protein
At1g79930	code10-1	group 06	HSP91, heat shock protein 91
At3g10650	code10-1	group 06	BEST Arabidopsis thaliana protein match is: nucleoporin-related (TAIR:AT5G20200.1); Has 61042 Blast hits to 31782 proteins in 2093 species: Archae - 202; Bacteria - 16480; Metazoa - 16017; Fungi - 12552; Plants - 1653; Viruses - 629; Other Eukaryotes - 13509 (source: NCBI BLink).
At2g19930	code10-1	group 06	RNA-dependent RNA polymerase family protein
AtCg00890	code10-1	group 06	NDHB.1, NADH-Ubiquinone/plastoquinone (complex I) protein
At3g51270	code10-1	group 06	protein serine/threonine kinases;ATP binding;catalytics
At3g58610	code10-1	group 06	ketol-acid reductoisomerase
At4g35080	code10-1	group 06	high-affinity nickel-transport family protein
At5g64050	code10-1	group 06	ATERS, ERS, OVA3, glutamate tRNA synthetase
At3g61770	code10-1	group 06	Acid phosphatase/vanadium-dependent haloperoxidase-related protein
At4g28190	code10-1	group 06	ULT, ULT1, Developmental regulator, ULTRAPETALA
At4g21090	code10-1	group 06	ATMFDX2, MFDX2, MITOCHONDRIAL FERREDOXIN 2
At5g27390	code10-1	group 06	Mog1/PsbP/DUF1795-like photosystem II reaction center PsbP family protein
At5g15390	code10-1	group 06	tRNA/rRNA methyltransferase (SpoU) family protein
At4g28200	code10-1	group 06	FUNCTIONS IN: molecular_function unknown; INVOLVED IN: RNA processing; LOCATED IN: intracellular; EXPRESSED IN: 22 plant structures; EXPRESSED DURING: 13 growth stages; CONTAINS InterPro DOMAIN/s: RNA-processing protein, HAT helix (InterPro:IPR003107), U3 small nucleolar RNA-associated protein 6 (InterPro:IPR013949); Has 492 Blast hits to 480 proteins in 206 species: Archae - 0; Bacteria - 2; Met…
At2g32040	code10-1	group 06	Major facilitator superfamily protein
At3g57150	code10-1	group 06	AtCBF5, AtNAP57, CBF5, NAP57, homologue of NAP57
At3g55340	code10-1	group 06	PHIP1, phragmoplastin interacting protein 1
At4g31210	code10-1	group 06	DNA topoisomerase, type IA, core
At3g07050	code10-1	group 06	GTP-binding family protein
At4g31850	code10-1	group 06	PGR3, proton gradient regulation 3
At1g20090	code10-1	group 06	ARAC4, ATRAC4, ATROP2, ROP2, RHO-related protein from plants 2
At3g23510	code10-1	group 06	Cyclopropane-fatty-acyl-phospholipid synthase
At3g44750	code10-1	group 06	ATHD2A, HD2A, HDA3, HDT1, histone deacetylase 3
At3g27640	code10-1	group 06	Transducin/WD40 repeat-like superfamily protein
At5g08020	code10-1	group 06	ATRPA70B, RPA70B, RPA70-kDa subunit B
At3g07110	code10-1	group 06	Ribosomal protein L13 family protein
At3g46940	code10-1	group 06	DUT1, DUTP-PYROPHOSPHATASE-LIKE 1
At1g53250	code10-1	group 06	unknown protein; BEST Arabidopsis thaliana protein match is: unknown protein (TAIR:AT1G53800.1); Has 11909 Blast hits to 7704 proteins in 757 species: Archae - 51; Bacteria - 1338; Metazoa - 4550; Fungi - 987; Plants - 464; Viruses - 24; Other Eukaryotes - 4495 (source: NCBI BLink).
At3g27080	code10-1	group 06	TOM20-3, translocase of outer membrane 20 kDa subunit 3
At5g41020	code10-1	group 06	myb family transcription factor
At5g51660	code10-1	group 06	ATCPSF160, CPSF160, cleavage and polyadenylation specificity factor 160
At1g54690	code10-1	group 06	G-H2AX, GAMMA-H2AX, H2AXB, HTA3, gamma histone variant H2AX
At3g13150	code10-1	group 06	Tetratricopeptide repeat (TPR)-like superfamily protein
At1g77630	code10-1	group 06	Peptidoglycan-binding LysM domain-containing protein
At5g22130	code10-1	group 06	PNT1, mannosyltransferase family protein
At5g04430	code10-1	group 06	BTR1, BTR1L, BTR1S, binding to TOMV RNA 1L (long form)
At3g02530	code10-1	group 06	TCP-1/cpn60 chaperonin family protein
At3g20440	code10-1	group 06	BE1, EMB2729, Alpha amylase family protein
At3g55710	code10-1	group 06	UDP-Glycosyltransferase superfamily protein
At2g46890	code10-1	group 06	Protein of unknown function (DUF1295)
At3g20000	code10-1	group 06	TOM40, translocase of the outer mitochondrial membrane 40
At2g26730	code10-1	group 06	Leucine-rich repeat protein kinase family protein
At1g18480	code10-1	group 06	Calcineurin-like metallo-phosphoesterase superfamily protein
At1g77690	code10-1	group 06	LAX3, like AUX1 3
At4g25740	code10-1	group 06	RNA binding Plectin/S10 domain-containing protein
At5g13000	code10-1	group 06	ATGSL12, gsl12, GSL12, glucan synthase-like 12
At1g55380	code10-1	group 06	Cysteine/Histidine-rich C1 domain family protein
At3g04840	code10-1	group 06	Ribosomal protein S3Ae
At5g28740	code10-1	group 06	Tetratricopeptide repeat (TPR)-like superfamily protein
At5g55580	code10-1	group 06	Mitochondrial transcription termination factor family protein
At3g13070	code10-1	group 06	CBS domain-containing protein / transporter associated domain-containing protein
At2g26640	code10-1	group 06	KCS11, 3-ketoacyl-CoA synthase 11
At1g53541	code10-1	group 06	unknown protein; Has 30201 Blast hits to 17322 proteins in 780 species: Archae - 12; Bacteria - 1396; Metazoa - 17338; Fungi - 3422; Plants - 5037; Viruses - 0; Other Eukaryotes - 2996 (source: NCBI BLink).
At5g18660	code10-1	group 06	PCB2, NAD(P)-binding Rossmann-fold superfamily protein
At3g09035	code10-1	group 06	Concanavalin A-like lectin family protein
At1g12800	code10-1	group 06	Nucleic acid-binding, OB-fold-like protein
At1g10180	code10-1	group 06	BEST Arabidopsis thaliana protein match is: exocyst complex component 84B (TAIR:AT5G49830.1); Has 132 Blast hits to 132 proteins in 25 species: Archae - 0; Bacteria - 0; Metazoa - 7; Fungi - 0; Plants - 117; Viruses - 0; Other Eukaryotes - 8 (source: NCBI BLink).
At2g34780	code10-1	group 06	EMB1611, MEE22, maternal effect embryo arrest 22
At1g72730	code10-1	group 06	DEA(D/H)-box RNA helicase family protein
At1g47500	code10-1	group 06	ATRBP47C', RBP47C', RNA-binding protein 47C'
At1g27880	code10-1	group 06	DEAD/DEAH box RNA helicase family protein
At3g16810	code10-1	group 06	APUM24, PUM24, pumilio 24
At4g29750	code10-1	group 06	CRS1 / YhbY (CRM) domain-containing protein
At1g20380	code10-1	group 06	Prolyl oligopeptidase family protein
At5g22440	code10-1	group 06	Ribosomal protein L1p/L10e family
At2g18900	code10-1	group 06	Transducin/WD40 repeat-like superfamily protein
At1g78120	code10-1	group 06	Tetratricopeptide repeat (TPR)-like superfamily protein
At3g16780	code10-1	group 06	Ribosomal protein L19e family protein
At3g44010	code10-1	group 06	Ribosomal protein S14p/S29e family protein
At1g33410	code10-1	group 06	ATNUP160, NUP160, SAR1, SUPPRESSOR OF AUXIN RESISTANCE1
At2g37470	code10-1	group 06	Histone superfamily protein
At1g19520	code10-1	group 06	NFD5, pentatricopeptide (PPR) repeat-containing protein
At2g47250	code10-1	group 06	RNA helicase family protein
At5g15010	code10-1	group 06	Tetratricopeptide repeat (TPR)-like superfamily protein
At5g16750	code10-1	group 06	TOZ, Transducin family protein / WD-40 repeat family protein
At3g03040	code10-1	group 06	F-box/RNI-like superfamily protein
At2g32060	code10-1	group 06	Ribosomal protein L7Ae/L30e/S12e/Gadd45 family protein
At2g31660	code10-1	group 06	SAD2, URM9, ARM repeat superfamily protein
At1g77940	code10-1	group 06	Ribosomal protein L7Ae/L30e/S12e/Gadd45 family protein
At5g05210	code10-1	group 06	Surfeit locus protein 6
At3g16870	code10-1	group 06	GATA17, GATA transcription factor 17
At3g22142	code10-1	group 06	Bifunctional inhibitor/lipid-transfer protein/seed storage 2S albumin superfamily protein
At5g63890	code10-1	group 06	ATHDH, HDH, HISN8, histidinol dehydrogenase
At3g03960	code10-1	group 06	TCP-1/cpn60 chaperonin family protein
At1g06790	code10-1	group 06	RNA polymerase Rpb7 N-terminal domain-containing protein
At4g37510	code10-1	group 06	Ribonuclease III family protein
At3g01480	code10-1	group 06	ATCYP38, CYP38, cyclophilin 38
At3g60620	code10-1	group 06	CDS5, cytidinediphosphate diacylglycerol synthase 5
At1g50920	code10-1	group 06	Nucleolar GTP-binding protein
At1g66520	code10-1	group 06	pde194, formyltransferase, putative
At3g28900	code10-1	group 06	Ribosomal protein L34e superfamily protein
At3g44590	code10-1	group 06	60S acidic ribosomal protein family
At1g65470	code10-1	group 06	FAS1, NFB2, chromatin assembly factor-1 (FASCIATA1) (FAS1)
At3g54280	code10-1	group 06	ATBTAF1, BTAF1, CHA16, CHR16, RGD3, DNA binding;ATP binding;nucleic acid binding;binding;helicases;ATP binding;DNA binding;helicases
At5g66680	code10-1	group 06	DGL1, dolichyl-diphosphooligosaccharide-protein glycosyltransferase 48kDa subunit family protein
At2g19490	code10-1	group 06	recA DNA recombination family protein
At3g25860	code10-1	group 06	LTA2, PLE2, 2-oxoacid dehydrogenases acyltransferase family protein
At2g40490	code10-1	group 06	HEME2, Uroporphyrinogen decarboxylase
At4g02130	code10-1	group 06	GATL6, LGT10, galacturonosyltransferase 6
At5g02050	code10-1	group 06	Mitochondrial glycoprotein family protein
At1g68890	code10-1	group 06	magnesium ion binding;thiamin pyrophosphate binding;hydro-lyases;catalytics;2-succinyl-5-enolpyruvyl-6-hydroxy-3-cyclohexene-1-carboxylic-acid synthases
At1g45000	code10-1	group 06	AAA-type ATPase family protein
At5g16130	code10-1	group 06	Ribosomal protein S7e family protein
At4g16120	code10-1	group 06	ATSEB1, COBL7, SEB1, COBRA-like protein-7 precursor
At2g20980	code10-1	group 06	MCM10, minichromosome maintenance 10
At3g55010	code10-1	group 06	ATPURM, PUR5, phosphoribosylformylglycinamidine cyclo-ligase, chloroplast / phosphoribosyl-aminoimidazole synthetase / AIR synthase (PUR5)
At1g26880	code10-1	group 06	Ribosomal protein L34e superfamily protein
At5g40820	code10-1	group 06	ATATR, ATR, ATRAD3, Ataxia telangiectasia-mutated and RAD3-related
At1g56110	code10-1	group 06	NOP56, homolog of nucleolar protein NOP56
At5g45530	code10-1	group 06	Protein of unknown function (DUF594)
At4g26540	code10-1	group 06	Leucine-rich repeat receptor-like protein kinase family protein
At2g32840	code10-1	group 06	proline-rich family protein
At1g65650	code10-1	group 06	UCH2, Peptidase C12, ubiquitin carboxyl-terminal hydrolase 1
At2g23950	code10-1	group 06	Leucine-rich repeat protein kinase family protein
At2g17360	code10-1	group 06	Ribosomal protein S4 (RPS4A) family protein
At3g14390	code10-1	group 06	Pyridoxal-dependent decarboxylase family protein
At5g37020	code10-1	group 06	ARF8, ATARF8, auxin response factor 8
At1g60770	code10-1	group 06	Tetratricopeptide repeat (TPR)-like superfamily protein
At5g65970	code10-1	group 06	ATMLO10, MLO10, Seven transmembrane MLO family protein
At1g55690	code10-1	group 06	Sec14p-like phosphatidylinositol transfer family protein
At5g60880	code10-1	group 06	BASL, breaking of asymmetry in the stomatal lineage
At2g40430	code10-1	group 06	CONTAINS InterPro DOMAIN/s: P60-like (InterPro:IPR011687), Tumour suppressor protein Gltscr2 (InterPro:IPR011211); Has 709 Blast hits to 643 proteins in 201 species: Archae - 0; Bacteria - 32; Metazoa - 224; Fungi - 154; Plants - 45; Viruses - 0; Other Eukaryotes - 254 (source: NCBI BLink).
At2g25480	code10-1	group 06	TPX2 (targeting protein for Xklp2) protein family
At1g61730	code10-1	group 06	DNA-binding storekeeper protein-related transcriptional regulator
At4g26110	code10-1	group 06	ATNAP1;1, NAP1;1, nucleosome assembly protein1;1
At3g18165	code10-1	group 06	MOS4, modifier of snc1,4
At3g21580	code10-1	group 06	cobalt ion transmembrane transporters
At4g25730	code10-1	group 06	FtsJ-like methyltransferase family protein
At5g22650	code10-1	group 06	ATHD2, ATHD2B, HD2, HD2B, HDA4, HDT02, HDT2, histone deacetylase 2B
At1g07780	code10-1	group 06	PAI1, TRP6, phosphoribosylanthranilate isomerase 1
At1g23410	code10-1	group 06	Ribosomal protein S27a / Ubiquitin family protein
At3g43590	code10-1	group 06	zinc knuckle (CCHC-type) family protein
At1g73230	code10-1	group 06	Nascent polypeptide-associated complex NAC
At1g25150	code10-1	group 06	F-box family protein
At4g05450	code10-1	group 06	ATMFDX1, MFDX1, mitochondrial ferredoxin 1
At5g43970	code11-1	group 07	ATTOM22-V, TOM22-V, TOM9-2, translocase of outer membrane 22-V
At3g04650	code11-1	group 07	FAD/NAD(P)-binding oxidoreductase family protein
At4g10620	code11-1	group 07	P-loop containing nucleoside triphosphate hydrolases superfamily protein
At3g17970	code11-1	group 07	atToc64-III, TOC64-III, translocon at the outer membrane of chloroplasts 64-III
At1g09780	code11-1	group 07	Phosphoglycerate mutase, 2,3-bisphosphoglycerate-independent
At1g47490	code11-1	group 07	ATRBP47C, RBP47C, RNA-binding protein 47C
At5g07320	code11-1	group 07	Mitochondrial substrate carrier family protein
At1g75840	code11-1	group 07	ARAC5, ATGP3, ATROP4, ROP4, RAC-like GTP binding protein 5
At4g29720	code11-1	group 07	ATPAO5, PAO5, polyamine oxidase 5
At2g07690	code11-1	group 07	MCM5, Minichromosome maintenance (MCM2/3/5) family protein
At1g49380	code11-1	group 07	cytochrome c biogenesis protein family
At3g45210	code11-1	group 07	Protein of unknown function, DUF584
At3g61240	code11-1	group 07	DEA(D/H)-box RNA helicase family protein
At4g05410	code11-1	group 07	YAO, Transducin/WD40 repeat-like superfamily protein
At3g11170	code11-1	group 07	FAD7, FADD, fatty acid desaturase 7
At1g15510	code11-1	group 07	ATECB2, ECB2, VAC1, Tetratricopeptide repeat (TPR)-like superfamily protein
At5g22100	code11-1	group 07	RNA cyclase family protein
At3g52630	code11-1	group 07	Nucleic acid-binding, OB-fold-like protein
At2g42600	code11-1	group 07	ATPPC2, PPC2, phosphoenolpyruvate carboxylase 2
At4g24670	code11-1	group 07	TAR2, tryptophan aminotransferase related 2
At1g65295	code11-1	group 07	unknown protein; LOCATED IN: endomembrane system; EXPRESSED IN: 22 plant structures; EXPRESSED DURING: 13 growth stages; BEST Arabidopsis thaliana protein match is: unknown protein (TAIR:AT5G01015.1); Has 90 Blast hits to 90 proteins in 15 species: Archae - 0; Bacteria - 0; Metazoa - 0; Fungi - 0; Plants - 90; Viruses - 0; Other Eukaryotes - 0 (source: NCBI BLink).
At3g12930	code11-1	group 07	Lojap-related protein
At1g80030	code11-1	group 07	Molecular chaperone Hsp40/DnaJ family protein
At4g32400	code11-1	group 07	ATBT1, EMB104, EMB42, SHS1, Mitochondrial substrate carrier family protein
At1g64790	code11-1	group 07	ILA, ILITYHIA
At5g46280	code11-1	group 07	MCM3, Minichromosome maintenance (MCM2/3/5) family protein
At5g57180	code11-1	group 07	CIA2, chloroplast import apparatus 2
At4g39960	code11-1	group 07	Molecular chaperone Hsp40/DnaJ family protein
At2g35130	code11-1	group 07	Tetratricopeptide repeat (TPR)-like superfamily protein
At5g11240	code11-1	group 07	transducin family protein / WD-40 repeat family protein
At1g53800	code11-1	group 07	unknown protein; BEST Arabidopsis thaliana protein match is: unknown protein (TAIR:AT1G53250.1); Has 1136 Blast hits to 882 proteins in 242 species: Archae - 2; Bacteria - 216; Metazoa - 257; Fungi - 77; Plants - 87; Viruses - 4; Other Eukaryotes - 493 (source: NCBI BLink).
At5g44650	code11-1	group 07	AtCEST, CEST, Encodes a chloroplast protein that induces tolerance to multiple environmental stresses and reduces photooxidative damage.
At5g10020	code11-1	group 07	Leucine-rich receptor-like protein kinase family protein
At2g41720	code11-1	group 07	EMB2654, Tetratricopeptide repeat (TPR)-like superfamily protein
At5g35220	code11-1	group 07	EGY1, Peptidase M50 family protein
At2g31060	code11-1	group 07	elongation factor family protein
At1g48460	code11-1	group 07	unknown protein; FUNCTIONS IN: molecular_function unknown; INVOLVED IN: biological_process unknown; LOCATED IN: chloroplast envelope; EXPRESSED IN: 21 plant structures; EXPRESSED DURING: 13 growth stages; BEST Arabidopsis thaliana protein match is: unknown protein (TAIR:AT5G63040.1); Has 60 Blast hits to 60 proteins in 14 species: Archae - 0; Bacteria - 0; Metazoa - 0; Fungi - 0; Plants - 60; Vir…
At4g34950	code11-1	group 07	Major facilitator superfamily protein
At4g13750	code11-1	group 07	NOV, Histidine kinase-, DNA gyrase B-, and HSP90-like ATPase family protein
At3g15030	code11-1	group 07	MEE35, TCP4, TCP family transcription factor 4
At1g58080	code11-1	group 07	ATATP-PRT1, ATP-PRT1, HISN1A, ATP phosphoribosyl transferase 1
At1g71840	code11-1	group 07	transducin family protein / WD-40 repeat family protein
At3g10270	code11-1	group 07	GYRB1, DNA GYRASE B1
At3g51870	code11-1	group 07	Mitochondrial substrate carrier family protein
At1g56430	code11-1	group 07	ATNAS4, NAS4, nicotianamine synthase 4
At4g00370	code11-1	group 07	ANTR2, PHT4;4, Major facilitator superfamily protein
At3g18130	code11-1	group 07	RACK1C_AT, receptor for activated C kinase 1C
At3g22660	code11-1	group 07	rRNA processing protein-related
At3g08943	code11-1	group 07	ARM repeat superfamily protein
At4g35890	code11-1	group 07	winged-helix DNA-binding transcription factor family protein
At4g27340	code11-1	group 07	Met-10+ like family protein
At1g74850	code11-1	group 07	PTAC2, plastid transcriptionally active 2
At5g43960	code11-1	group 07	Nuclear transport factor 2 (NTF2) family protein with RNA binding (RRM-RBD-RNP motifs) domain
At4g31040	code11-1	group 07	CemA-like proton extrusion protein-related
At3g52940	code11-1	group 07	ELL1, FK, HYD2, Ergosterol biosynthesis ERG4/ERG24 family
At1g12020	code11-1	group 07	unknown protein; BEST Arabidopsis thaliana protein match is: unknown protein (TAIR:AT1G62422.1); Has 89 Blast hits to 88 proteins in 16 species: Archae - 0; Bacteria - 0; Metazoa - 0; Fungi - 0; Plants - 87; Viruses - 0; Other Eukaryotes - 2 (source: NCBI BLink).
At4g30720	code11-1	group 07	FAD/NAD(P)-binding oxidoreductase family protein
At5g65900	code11-1	group 07	DEA(D/H)-box RNA helicase family protein
At5g63140	code11-1	group 07	ATPAP29, PAP29, PAP29, purple acid phosphatase 29
At3g52380	code11-1	group 07	CP33, PDE322, chloroplast RNA-binding protein 33
At1g08640	code11-1	group 07	CJD1, Chloroplast J-like domain 1
At1g78030	code11-1	group 07	unknown protein; BEST Arabidopsis thaliana protein match is: Protein of unknown function (duplicated DUF1399) (TAIR:AT4G37900.1); Has 6 Blast hits to 6 proteins in 2 species: Archae - 0; Bacteria - 0; Metazoa - 0; Fungi - 0; Plants - 6; Viruses - 0; Other Eukaryotes - 0 (source: NCBI BLink).
At1g09900	code11-1	group 07	Pentatricopeptide repeat (PPR-like) superfamily protein
At5g56040	code11-1	group 07	Leucine-rich receptor-like protein kinase family protein
At4g30610	code11-1	group 07	BRS1, SCPL24, alpha/beta-Hydrolases superfamily protein
At5g16930	code11-1	group 07	AAA-type ATPase family protein
At2g19870	code11-1	group 07	tRNA/rRNA methyltransferase (SpoU) family protein
At5g05000	code11-1	group 07	ATTOC34, OEP34, TOC34, translocon at the outer envelope membrane of chloroplasts 34
At2g01290	code11-1	group 07	RPI2, ribose-5-phosphate isomerase 2
At2g23130	code11-1	group 07	AGP17, ATAGP17, arabinogalactan protein 17
At5g65470	code11-1	group 07	O-fucosyltransferase family protein
At4g36810	code11-1	group 07	GGPS1, geranylgeranyl pyrophosphate synthase 1
At5g59850	code11-1	group 07	Ribosomal protein S8 family protein
At5g04895	code11-1	group 07	DEA(D/H)-box RNA helicase family protein
At4g00630	code11-1	group 07	ATKEA2, KEA2, K+ efflux antiporter 2
At5g51280	code11-1	group 07	DEAD-box protein abstrakt, putative
At4g37080	code11-1	group 07	Protein of unknown function, DUF547
At2g01830	code11-1	group 07	AHK4, ATCRE1, CRE1, WOL, WOL1, CHASE domain containing histidine kinase protein
At3g08600	code11-1	group 07	Protein of unknown function (DUF1191)
At2g34357	code11-1	group 07	ARM repeat superfamily protein
At3g27230	code11-1	group 07	S-adenosyl-L-methionine-dependent methyltransferases superfamily protein
At3g02570	code11-1	group 07	MEE31, PMI1, Mannose-6-phosphate isomerase, type I
At2g46170	code11-1	group 07	Reticulon family protein
At1g04170	code11-1	group 07	EIF2 GAMMA, eukaryotic translation initiation factor 2 gamma subunit
At4g38100	code11-1	group 07	unknown protein; LOCATED IN: chloroplast thylakoid membrane; EXPRESSED IN: 23 plant structures; EXPRESSED DURING: 13 growth stages; BEST Arabidopsis thaliana protein match is: unknown protein (TAIR:AT4G01150.1); Has 30201 Blast hits to 17322 proteins in 780 species: Archae - 12; Bacteria - 1396; Metazoa - 17338; Fungi - 3422; Plants - 5037; Viruses - 0; Other Eukaryotes - 2996 (source: NCBI BLink…
At3g29375	code11-1	group 07	XH domain-containing protein
At4g15510	code11-1	group 07	Photosystem II reaction center PsbP family protein
At5g25780	code11-1	group 07	ATEIF3B-2, EIF3B, EIF3B-2, eukaryotic translation initiation factor 3B-2
At5g19690	code11-1	group 07	STT3A, staurosporin and temperature sensitive 3-like A
At1g06380	code11-1	group 07	Ribosomal protein L1p/L10e family
At4g01883	code11-1	group 07	Polyketide cyclase / dehydrase and lipid transport protein
At2g37230	code11-1	group 07	Tetratricopeptide repeat (TPR)-like superfamily protein
At5g62430	code11-1	group 07	CDF1, cycling DOF factor 1
At1g26761	code11-1	group 07	Arabinanase/levansucrase/invertase
At3g14790	code11-1	group 07	ATRHM3, RHM3, rhamnose biosynthesis 3
At3g52950	code11-1	group 07	CBS / octicosapeptide/Phox/Bemp1 (PB1) domains-containing protein
At1g76280	code11-1	group 07	Tetratricopeptide repeat (TPR)-like superfamily protein
At3g17170	code11-1	group 07	RFC3, Translation elongation factor EF1B/ribosomal protein S6 family protein
At4g34830	code11-1	group 07	MRL1, Pentatricopeptide repeat (PPR) superfamily protein
At3g46740	code11-1	group 07	MAR1, TOC75-III, translocon at the outer envelope membrane of chloroplasts 75-III
At4g39280	code11-1	group 07	phenylalanyl-tRNA synthetase, putative / phenylalanine--tRNA ligase, putative
At1g16190	code11-1	group 07	RAD23A, Rad23 UV excision repair protein family
At2g24050	code11-1	group 07	eIFiso4G2, MIF4G domain-containing protein / MA3 domain-containing protein
At5g14660	code11-1	group 07	ATDEF2, DEF2, PDF1B, peptide deformylase 1B
At4g34610	code11-1	group 07	BLH6, BEL1-like homeodomain 6
At3g02060	code11-1	group 07	DEAD/DEAH box helicase, putative
At3g60630	code11-1	group 07	ATHAM2, HAM2, GRAS family transcription factor
At5g12860	code11-1	group 07	DiT1, dicarboxylate transporter 1
At2g27840	code11-1	group 07	HDA13, HDT04, HDT4, histone deacetylase-related / HD-related
At3g06980	code11-1	group 07	DEA(D/H)-box RNA helicase family protein
At2g23350	code11-1	group 07	PAB4, PABP4, poly(A) binding protein 4
At2g37450	code11-1	group 07	nodulin MtN21 /EamA-like transporter family protein
At1g13160	code11-1	group 07	ARM repeat superfamily protein
At3g62930	code11-1	group 07	Thioredoxin superfamily protein
At5g20160	code11-1	group 07	Ribosomal protein L7Ae/L30e/S12e/Gadd45 family protein
At5g10010	code11-1	group 07	unknown protein; FUNCTIONS IN: molecular_function unknown; INVOLVED IN: biological_process unknown; LOCATED IN: nucleolus; EXPRESSED IN: 25 plant structures; EXPRESSED DURING: 15 growth stages; BEST Arabidopsis thaliana protein match is: unknown protein (TAIR:AT5G64910.1); Has 33260 Blast hits to 16857 proteins in 1270 species: Archae - 88; Bacteria - 3040; Metazoa - 11915; Fungi - 3137; Plants -…
At1g56330	code11-1	group 07	ATSAR1, ATSAR1B, ATSARA1B, SAR1, SAR1B, secretion-associated RAS 1B
At4g19100	code11-1	group 07	Protein of unknown function (DUF3464)
At5g11450	code11-1	group 07	Mog1/PsbP/DUF1795-like photosystem II reaction center PsbP family protein
At1g23205	code11-1	group 07	Plant invertase/pectin methylesterase inhibitor superfamily protein
At1g63680	code11-1	group 07	ATMURE, MURE, PDE316, acid-amino acid ligases;ligases;ATP binding;ATP binding;ligases
At3g53700	code11-1	group 07	MEE40, Pentatricopeptide repeat (PPR) superfamily protein
At2g40400	code11-1	group 07	Protein of unknown function (DUF399 and DUF3411)
At4g28210	code11-1	group 07	emb1923, embryo defective 1923
At1g60640	code11-1	group 07	unknown protein; Has 42416 Blast hits to 22533 proteins in 1340 species: Archae - 32; Bacteria - 6461; Metazoa - 16431; Fungi - 3749; Plants - 1747; Viruses - 284; Other Eukaryotes - 13712 (source: NCBI BLink).
At1g10270	code11-1	group 07	GRP23, glutamine-rich protein 23
At1g26520	code11-1	group 07	Cobalamin biosynthesis CobW-like protein
At2g41950	code11-1	group 07	unknown protein; FUNCTIONS IN: molecular_function unknown; INVOLVED IN: biological_process unknown; LOCATED IN: chloroplast, plant-type cell wall; EXPRESSED IN: 22 plant structures; EXPRESSED DURING: 13 growth stages; Has 53 Blast hits to 53 proteins in 24 species: Archae - 0; Bacteria - 27; Metazoa - 0; Fungi - 0; Plants - 26; Viruses - 0; Other Eukaryotes - 0 (source: NCBI BLink).
At5g07900	code11-1	group 07	Mitochondrial transcription termination factor family protein
At3g45240	code11-1	group 07	ATSNAK2, GRIK1, geminivirus rep interacting kinase 1
At3g11964	code11-1	group 07	RNA binding;RNA binding
At2g21160	code11-1	group 07	Translocon-associated protein (TRAP), alpha subunit
At1g57610	code11-1	group 07	Protein of unknown function (DUF607)
At1g69420	code11-1	group 07	DHHC-type zinc finger family protein
At3g57290	code11-1	group 07	ATEIF3E-1, ATINT6, EIF3E, INT-6, INT6, TIF3E1, eukaryotic translation initiation factor 3E
At3g59670	code11-1	group 07	unknown protein; BEST Arabidopsis thaliana protein match is: unknown protein (TAIR:AT4G37440.2); Has 77 Blast hits to 77 proteins in 14 species: Archae - 0; Bacteria - 0; Metazoa - 0; Fungi - 0; Plants - 73; Viruses - 0; Other Eukaryotes - 4 (source: NCBI BLink).
At1g57860	code11-1	group 07	Translation protein SH3-like family protein
At5g10200	code11-1	group 07	ARM-repeat/Tetratricopeptide repeat (TPR)-like protein
At1g72440	code11-1	group 07	EDA25, SWA2, CCAAT-binding factor
At1g78940	code11-1	group 07	Protein kinase protein with adenine nucleotide alpha hydrolases-like domain
At4g32800	code11-1	group 07	Integrase-type DNA-binding superfamily protein
At1g64190	code11-1	group 07	6-phosphogluconate dehydrogenase family protein
At1g33260	code11-1	group 07	Protein kinase superfamily protein
At3g10530	code11-1	group 07	Transducin/WD40 repeat-like superfamily protein
At1g03530	code11-1	group 07	ATNAF1, NAF1, nuclear assembly factor 1
At4g16390	code11-1	group 07	pentatricopeptide (PPR) repeat-containing protein
At4g28360	code11-1	group 07	Ribosomal protein L22p/L17e family protein
At3g23530	code11-1	group 07	Cyclopropane-fatty-acyl-phospholipid synthase
At5g52010	code11-1	group 07	C2H2-like zinc finger protein
At2g16660	code11-1	group 07	Major facilitator superfamily protein
At1g71720	code11-1	group 07	Nucleic acid-binding proteins superfamily
At4g23740	code11-1	group 07	Leucine-rich repeat protein kinase family protein
At4g18760	code11-1	group 07	AtRLP51, RLP51, receptor like protein 51
At2g45300	code11-1	group 07	RNA 3'-terminal phosphate cyclase/enolpyruvate transferase, alpha/beta
At2g24120	code11-1	group 07	PDE319, SCA3, DNA/RNA polymerases superfamily protein
At1g48630	code11-1	group 07	RACK1B_AT, receptor for activated C kinase 1B
At3g62940	code11-1	group 07	Cysteine proteinases superfamily protein
At5g07240	code11-1	group 07	IQD24, IQ-domain 24
At1g56050	code11-1	group 07	GTP-binding protein-related
At1g66140	code11-1	group 07	ZFP4, zinc finger protein 4
At2g14880	code11-1	group 07	SWIB/MDM2 domain superfamily protein
At3g55280	code11-1	group 07	RPL23AB, ribosomal protein L23AB
At1g70200	code11-1	group 07	RNA-binding (RRM/RBD/RNP motifs) family protein
At5g47455	code11-1	group 07	unknown protein; FUNCTIONS IN: molecular_function unknown; INVOLVED IN: biological_process unknown; LOCATED IN: chloroplast; EXPRESSED IN: 13 plant structures; EXPRESSED DURING: 8 growth stages; BEST Arabidopsis thaliana protein match is: unknown protein (TAIR:AT4G17310.1); Has 147 Blast hits to 147 proteins in 13 species: Archae - 0; Bacteria - 0; Metazoa - 0; Fungi - 0; Plants - 147; Viruses - …
At2g33330	code11-1	group 07	PDLP3, plasmodesmata-located protein 3
At5g41670	code11-1	group 07	6-phosphogluconate dehydrogenase family protein
At1g08540	code11-1	group 07	ABC1, ATSIG1, ATSIG2, SIG1, SIG2, SIGA, SIGB, RNApolymerase sigma subunit 2
At1g10470	code11-1	group 07	ARR4, ATRR1, IBC7, MEE7, response regulator 4
At4g38710	code11-1	group 07	glycine-rich protein
At4g19710	code11-1	group 07	AK-HSDH, AK-HSDH II, aspartate kinase-homoserine dehydrogenase ii
At4g34740	code11-1	group 07	ASE2, ATASE2, ATPURF2, CIA1, GLN phosphoribosyl pyrophosphate amidotransferase 2
At5g65010	code11-1	group 07	ASN2, asparagine synthetase 2
At1g08410	code11-1	group 07	P-loop containing nucleoside triphosphate hydrolases superfamily protein
At3g08730	code11-1	group 07	ATPK1, ATPK6, ATS6K1, PK1, PK6, S6K1, protein-serine kinase 1
At3g56370	code11-1	group 07	Leucine-rich repeat protein kinase family protein
At1g70070	code11-1	group 07	EMB25, ISE2, PDE317, DEAD/DEAH box helicase, putative
At4g39710	code110	group 08	FKBP16-2, FK506-binding protein 16-2
At1g60550	code110	group 08	DHNS, ECHID, enoyl-CoA hydratase/isomerase D
At3g04550	code110	group 08	unknown protein; INVOLVED IN: biological_process unknown; LOCATED IN: chloroplast stroma, chloroplast; EXPRESSED IN: 22 plant structures; EXPRESSED DURING: 13 growth stages; BEST Arabidopsis thaliana protein match is: unknown protein (TAIR:AT5G28500.1); Has 110 Blast hits to 110 proteins in 51 species: Archae - 0; Bacteria - 67; Metazoa - 1; Fungi - 0; Plants - 41; Viruses - 0; Other Eukaryotes -…
At5g56130	code110	group 08	AtTEX1, TEX1, THO3, Transducin/WD40 repeat-like superfamily protein
At5g23920	code110	group 08	unknown protein; FUNCTIONS IN: molecular_function unknown; INVOLVED IN: biological_process unknown; LOCATED IN: plasma membrane, vacuole; EXPRESSED IN: 22 plant structures; EXPRESSED DURING: 13 growth stages; BEST Arabidopsis thaliana protein match is: unknown protein (TAIR:AT5G52420.1); Has 1807 Blast hits to 1807 proteins in 277 species: Archae - 0; Bacteria - 0; Metazoa - 736; Fungi - 347; Pla…
At3g22150	code110	group 08	Tetratricopeptide repeat (TPR)-like superfamily protein
At3g08660	code110	group 08	Phototropic-responsive NPH3 family protein
At1g13920	code110	group 08	Remorin family protein
At3g12520	code110	group 08	SULTR4;2, sulfate transporter 4;2
At4g18040	code110	group 08	AT.EIF4E1, CUM1, EIF4E, eIF4E1, eukaryotic translation initiation factor 4E
At5g56850	code110	group 08	unknown protein; EXPRESSED IN: 21 plant structures; EXPRESSED DURING: 13 growth stages; Has 35333 Blast hits to 34131 proteins in 2444 species: Archae - 798; Bacteria - 22429; Metazoa - 974; Fungi - 991; Plants - 531; Viruses - 0; Other Eukaryotes - 9610 (source: NCBI BLink).
At5g19600	code110	group 08	SULTR3;5, sulfate transporter 3;5
At1g19920	code110	group 08	APS2, ASA1, Pseudouridine synthase/archaeosine transglycosylase-like family protein
At1g04040	code110	group 08	HAD superfamily, subfamily IIIB acid phosphatase
At1g19440	code110	group 08	KCS4, 3-ketoacyl-CoA synthase 4
At4g32570	code110	group 08	TIFY8, TIFY domain protein 8
At2g41050	code110	group 08	PQ-loop repeat family protein / transmembrane family protein
At1g37130	code110	group 08	ATNR2, B29, CHL3, NIA2, NIA2-1, NR, NR2, nitrate reductase 2
At5g42770	code110	group 08	Maf-like protein
At3g49430	code110	group 08	SRp34a, SER/ARG-rich protein 34A
At5g67420	code110	group 08	ASL39, LBD37, LOB domain-containing protein 37
At4g03935	code110	group 08	other RNA
At1g15260	code110	group 08	unknown protein; BEST Arabidopsis thaliana protein match is: unknown protein (TAIR:AT3G16070.1); Has 28 Blast hits to 28 proteins in 7 species: Archae - 0; Bacteria - 0; Metazoa - 0; Fungi - 0; Plants - 28; Viruses - 0; Other Eukaryotes - 0 (source: NCBI BLink).
At5g20980	code110	group 08	ATMS3, MS3, methionine synthase 3
At4g38160	code110	group 08	pde191, Mitochondrial transcription termination factor family protein
At1g48600	code110	group 08	AtPMEAMT, PMEAMT, S-adenosyl-L-methionine-dependent methyltransferases superfamily protein
At4g36660	code110	group 08	Protein of unknown function (DUF1195)
At4g13050	code110	group 08	Acyl-ACP thioesterase
At1g48230	code110	group 08	nodulin MtN21 /EamA-like transporter family protein
At2g14660	code110	group 08	unknown protein; CONTAINS InterPro DOMAIN/s: Uncharacterised protein family UPF0310 (InterPro:IPR002740); Has 2761 Blast hits to 2761 proteins in 686 species: Archae - 5; Bacteria - 1143; Metazoa - 73; Fungi - 78; Plants - 42; Viruses - 0; Other Eukaryotes - 1420 (source: NCBI BLink).
At5g46790	code110	group 08	PYL1, RCAR12, PYR1-like 1
At5g48730	code110	group 08	Pentatricopeptide repeat (PPR) superfamily protein
At3g25870	code110	group 08	unknown protein; BEST Arabidopsis thaliana protein match is: unknown protein (TAIR:AT1G13360.1); Has 50 Blast hits to 50 proteins in 12 species: Archae - 0; Bacteria - 0; Metazoa - 0; Fungi - 0; Plants - 50; Viruses - 0; Other Eukaryotes - 0 (source: NCBI BLink).
At2g36310	code110	group 08	URH1, uridine-ribohydrolase 1
At3g29030	code110	group 08	ATEXP5, ATEXPA5, ATHEXP ALPHA 1.4, EXP5, EXPA5, expansin A5
At5g05860	code110	group 08	UGT76C2, UDP-glucosyl transferase 76C2
At1g66970	code110	group 08	SVL2, SHV3-like 2
At3g06920	code110	group 08	Tetratricopeptide repeat (TPR)-like superfamily protein
At3g56590	code110	group 08	hydroxyproline-rich glycoprotein family protein
At4g09420	code110	group 08	Disease resistance protein (TIR-NBS class)
At1g67620	code110	group 08	Lojap-related protein
At1g54500	code110	group 08	Rubredoxin-like superfamily protein
At5g27150	code110	group 08	AT-NHX1, ATNHX, ATNHX1, NHX1, Na+/H+ exchanger 1
At2g47490	code110	group 08	ATNDT1, NDT1, NAD+ transporter 1
At5g40890	code110	group 08	ATCLC-A, ATCLCA, CLC-A, CLC-A, CLCA, chloride channel A
At4g00026	code110	group 08	FUNCTIONS IN: molecular_function unknown; INVOLVED IN: biological_process unknown; LOCATED IN: chloroplast; EXPRESSED IN: cultured cell; CONTAINS InterPro DOMAIN/s: Mitochondrial inner membrane translocase complex, subunit Tim21 (InterPro:IPR013261); Has 35333 Blast hits to 34131 proteins in 2444 species: Archae - 798; Bacteria - 22429; Metazoa - 974; Fungi - 991; Plants - 531; Viruses - 0; Other…
At1g24280	code110	group 08	G6PD3, glucose-6-phosphate dehydrogenase 3
At2g25830	code110	group 08	YebC-related
At1g22630	code110	group 08	unknown protein; LOCATED IN: chloroplast; EXPRESSED IN: 21 plant structures; EXPRESSED DURING: 13 growth stages; Has 87 Blast hits to 86 proteins in 34 species: Archae - 0; Bacteria - 13; Metazoa - 27; Fungi - 0; Plants - 40; Viruses - 0; Other Eukaryotes - 7 (source: NCBI BLink).
At2g19590	code110	group 08	ACO1, ATACO1, ACC oxidase 1
At4g00430	code110	group 08	PIP1;4, PIP1E, TMP-C, plasma membrane intrinsic protein 1;4
At4g09980	code110	group 08	EMB1691, Methyltransferase MT-A70 family protein
At2g31560	code110	group 08	Protein of unknown function (DUF1685)
At2g41940	code110	group 08	ZFP8, zinc finger protein 8
At5g02890	code110	group 08	HXXXD-type acyl-transferase family protein
At5g45420	code110	group 08	Duplicated homeodomain-like superfamily protein
At4g01950	code110	group 08	ATGPAT3, GPAT3, glycerol-3-phosphate acyltransferase 3
At5g14060	code110	group 08	CARAB-AK-LYS, Aspartate kinase family protein
At1g61255	code110	group 08	BEST Arabidopsis thaliana protein match is: glycine-rich protein (TAIR:AT4G21620.2); Has 58 Blast hits to 58 proteins in 12 species: Archae - 0; Bacteria - 2; Metazoa - 0; Fungi - 0; Plants - 56; Viruses - 0; Other Eukaryotes - 0 (source: NCBI BLink).
At2g23890	code110	group 08	HAD-superfamily hydrolase, subfamily IG, 5'-nucleotidase
At2g33550	code110	group 08	Homeodomain-like superfamily protein
At5g21482	code110	group 08	ATCKX5, CKX7, cytokinin oxidase 7
At4g33110	code110	group 08	S-adenosyl-L-methionine-dependent methyltransferases superfamily protein
At3g63110	code110	group 08	ATIPT3, IPT3, isopentenyltransferase 3
At5g51110	code110	group 08	Transcriptional coactivator/pterin dehydratase
At5g04950	code110	group 08	ATNAS1, NAS1, nicotianamine synthase 1
At2g38170	code110	group 08	ATCAX1, CAX1, RCI4, cation exchanger 1
At1g35460	code110	group 08	basic helix-loop-helix (bHLH) DNA-binding superfamily protein
At2g40230	code110	group 08	HXXXD-type acyl-transferase family protein
At2g30920	code110	group 08	ATCOQ3, COQ3, COQ3, EMB3002, coenzyme Q 3
At1g77090	code110	group 08	Mog1/PsbP/DUF1795-like photosystem II reaction center PsbP family protein
At1g50732	code110	group 08	unknown protein.
At2g32960	code110	group 08	Phosphotyrosine protein phosphatases superfamily protein
At4g11460	code110	group 08	CRK30, cysteine-rich RLK (RECEPTOR-like protein kinase) 30
At3g54830	code110	group 08	Transmembrane amino acid transporter family protein
At4g14510	code110	group 08	ATCFM3B, CFM3B, CRM family member 3B
At4g32390	code110	group 08	Nucleotide-sugar transporter family protein
At3g09050	code110	group 08	unknown protein; FUNCTIONS IN: molecular_function unknown; INVOLVED IN: biological_process unknown; LOCATED IN: chloroplast thylakoid membrane, chloroplast; EXPRESSED IN: 21 plant structures; EXPRESSED DURING: 13 growth stages; Has 120 Blast hits to 120 proteins in 47 species: Archae - 4; Bacteria - 10; Metazoa - 33; Fungi - 2; Plants - 44; Viruses - 0; Other Eukaryotes - 27 (source: NCBI BLink).
At2g04842	code110	group 08	EMB2761, threonyl-tRNA synthetase, putative / threonine--tRNA ligase, putative
At4g16360	code110	group 08	5'-AMP-activated protein kinase beta-2 subunit protein
At5g54180	code110	group 08	PTAC15, plastid transcriptionally active 15
At1g61570	code110	group 08	TIM13, translocase of the inner mitochondrial membrane 13
At2g39010	code110	group 08	PIP2;6, PIP2E, plasma membrane intrinsic protein 2E
At3g12270	code110	group 08	ATPRMT3, PRMT3, protein arginine methyltransferase 3
At4g26700	code110	group 08	ATFIM1, FIM1, fimbrin 1
At2g34300	code110	group 08	S-adenosyl-L-methionine-dependent methyltransferases superfamily protein
At1g70370	code110	group 08	PG2, polygalacturonase 2
At1g48480	code110	group 08	RKL1, receptor-like kinase 1
At3g12110	code110	group 08	ACT11, actin-11
At1g74730	code110	group 08	Protein of unknown function (DUF1118)
At1g18810	code110	group 08	phytochrome kinase substrate-related
At5g40850	code110	group 08	UPM1, urophorphyrin methylase 1
At4g25050	code110	group 08	ACP4, acyl carrier protein 4
At3g12950	code110	group 08	Trypsin family protein
At2g02780	code110	group 08	Leucine-rich repeat protein kinase family protein
At5g52060	code110	group 08	ATBAG1, BAG1, BCL-2-associated athanogene 1
At3g07130	code110	group 08	ATPAP15, PAP15, purple acid phosphatase 15
At2g38360	code110	group 08	PRA1.B4, prenylated RAB acceptor 1.B4
At4g18820	code110	group 08	AAA-type ATPase family protein
At1g35560	code110	group 08	TCP family transcription factor
At3g01660	code110	group 08	S-adenosyl-L-methionine-dependent methyltransferases superfamily protein
At3g11720	code110	group 08	Polyketide cyclase/dehydrase and lipid transport superfamily protein
At1g10650	code110	group 08	SBP (S-ribonuclease binding protein) family protein
At5g43790	code110	group 08	Pentatricopeptide repeat (PPR) superfamily protein
At3g27170	code110	group 08	ATCLC-B, CLC-B, chloride channel B
At1g52730	code110	group 08	Transducin/WD40 repeat-like superfamily protein
At4g21140	code110	group 08	BEST Arabidopsis thaliana protein match is: copper ion binding (TAIR:AT4G05400.2); Has 41 Blast hits to 41 proteins in 16 species: Archae - 0; Bacteria - 0; Metazoa - 0; Fungi - 0; Plants - 40; Viruses - 0; Other Eukaryotes - 1 (source: NCBI BLink).
At3g27540	code110	group 08	beta-1,4-N-acetylglucosaminyltransferase family protein
At3g16560	code110	group 08	Protein phosphatase 2C family protein
At3g03460	code110	group 08	unknown protein; BEST Arabidopsis thaliana protein match is: unknown protein (TAIR:AT5G17510.1); Has 19732 Blast hits to 8747 proteins in 456 species: Archae - 0; Bacteria - 449; Metazoa - 7438; Fungi - 2099; Plants - 1550; Viruses - 53; Other Eukaryotes - 8143 (source: NCBI BLink).
At1g73600	code110	group 08	S-adenosyl-L-methionine-dependent methyltransferases superfamily protein
At3g14740	code110	group 08	RING/FYVE/PHD zinc finger superfamily protein
At1g34550	code110	group 08	EMB2756, Protein of unknown function (DUF616)
At1g48120	code110	group 08	hydrolases;protein serine/threonine phosphatases
At4g09000	code110	group 08	GF14 CHI, GRF1, general regulatory factor 1
At3g49940	code110	group 08	LBD38, LOB domain-containing protein 38
At5g17230	code110	group 08	PSY, PHYTOENE SYNTHASE
At1g20830	code110	group 08	MCD1, multiple chloroplast division site 1
At2g41770	code110	group 08	Protein of unknown function (DUF288)
At5g49220	code110	group 08	Protein of unknown function (DUF789)
At4g15660	code110	group 08	Thioredoxin superfamily protein
At5g57170	code110	group 08	Tautomerase/MIF superfamily protein
At1g27950	code110	group 08	LTPG1, glycosylphosphatidylinositol-anchored lipid protein transfer 1
At5g45680	code110	group 08	ATFKBP13, FKBP13, FK506-binding protein 13
At1g55930	code110	group 08	CBS domain-containing protein / transporter associated domain-containing protein
At1g78230	code110	group 08	Outer arm dynein light chain 1 protein
At2g42070	code110	group 08	ATNUDT23, ATNUDX23, NUDX23, nudix hydrolase homolog 23
At3g56300	code110	group 08	Cysteinyl-tRNA synthetase, class Ia family protein
At3g13930	code110	group 08	Dihydrolipoamide acetyltransferase, long form protein
At5g57930	code110	group 08	APO2, emb1629, Arabidopsis thaliana protein of unknown function (DUF794)
At3g48460	code110	group 08	GDSL-like Lipase/Acylhydrolase superfamily protein
At5g55260	code110	group 08	PPX-2, PPX2, protein phosphatase X 2
At5g06390	code110	group 08	FLA17, FASCICLIN-like arabinogalactan protein 17 precursor
At4g14440	code110	group 08	ATECI3, ECI3, HCD1, 3-hydroxyacyl-CoA dehydratase 1
At2g03350	code110	group 08	Protein of unknown function, DUF538
At1g19150	code110	group 08	LHCA2*1, LHCA6, photosystem I light harvesting complex gene 6
At1g68238	code110	group 08	unknown protein; FUNCTIONS IN: molecular_function unknown; INVOLVED IN: biological_process unknown; LOCATED IN: endomembrane system; Has 30201 Blast hits to 17322 proteins in 780 species: Archae - 12; Bacteria - 1396; Metazoa - 17338; Fungi - 3422; Plants - 5037; Viruses - 0; Other Eukaryotes - 2996 (source: NCBI BLink).
At2g16280	code110	group 08	KCS9, 3-ketoacyl-CoA synthase 9
At1g16350	code110	group 08	Aldolase-type TIM barrel family protein
At5g56000	code110	group 08	AtHsp90.4, Hsp81.4, HEAT SHOCK PROTEIN 81.4
At5g27395	code110	group 08	Mitochondrial inner membrane translocase complex, subunit Tim44-related protein
At5g15470	code110	group 08	GAUT14, galacturonosyltransferase 14
At4g23730	code110	group 08	Galactose mutarotase-like superfamily protein
At2g01870	code110	group 08	unknown protein; FUNCTIONS IN: molecular_function unknown; INVOLVED IN: biological_process unknown; LOCATED IN: chloroplast thylakoid membrane, chloroplast; EXPRESSED IN: 22 plant structures; EXPRESSED DURING: 13 growth stages; Has 11 Blast hits to 11 proteins in 5 species: Archae - 0; Bacteria - 0; Metazoa - 0; Fungi - 0; Plants - 11; Viruses - 0; Other Eukaryotes - 0 (source: NCBI BLink).
At2g28330	code110	group 08	unknown protein; BEST Arabidopsis thaliana protein match is: unknown protein (TAIR:AT1G08035.1); Has 18 Blast hits to 18 proteins in 6 species: Archae - 0; Bacteria - 0; Metazoa - 0; Fungi - 0; Plants - 18; Viruses - 0; Other Eukaryotes - 0 (source: NCBI BLink).
At2g40280	code110	group 08	S-adenosyl-L-methionine-dependent methyltransferases superfamily protein
At4g38860	code110	group 08	SAUR-like auxin-responsive protein family
At1g67880	code110	group 08	beta-1,4-N-acetylglucosaminyltransferase family protein
At4g28780	code110	group 08	GDSL-like Lipase/Acylhydrolase superfamily protein
At5g12900	code110	group 08	unknown protein; FUNCTIONS IN: molecular_function unknown; INVOLVED IN: biological_process unknown; LOCATED IN: chloroplast; EXPRESSED IN: 21 plant structures; EXPRESSED DURING: 13 growth stages; BEST Arabidopsis thaliana protein match is: unknown protein (TAIR:AT1G12330.1); Has 1807 Blast hits to 1807 proteins in 277 species: Archae - 0; Bacteria - 0; Metazoa - 736; Fungi - 347; Plants - 385; Vi…
At3g45400	code110	group 08	exostosin family protein
At2g40475	code110	group 08	unknown protein; BEST Arabidopsis thaliana protein match is: unknown protein (TAIR:AT3G56260.2); Has 477 Blast hits to 219 proteins in 41 species: Archae - 0; Bacteria - 4; Metazoa - 91; Fungi - 61; Plants - 144; Viruses - 0; Other Eukaryotes - 177 (source: NCBI BLink).
At5g67280	code110	group 08	RLK, receptor-like kinase
At3g55630	code110	group 08	ATDFD, DFD, DHFS-FPGS homolog D
At3g14770	code110	group 08	Nodulin MtN3 family protein
At1g49500	code110	group 08	unknown protein; FUNCTIONS IN: molecular_function unknown; INVOLVED IN: biological_process unknown; LOCATED IN: endomembrane system; EXPRESSED IN: 19 plant structures; EXPRESSED DURING: 10 growth stages; BEST Arabidopsis thaliana protein match is: unknown protein (TAIR:AT3G19030.1); Has 24 Blast hits to 24 proteins in 2 species: Archae - 0; Bacteria - 0; Metazoa - 0; Fungi - 0; Plants - 24; Virus…
At2g15820	code110	group 08	OTP51, endonucleases
At4g14360	code110	group 08	S-adenosyl-L-methionine-dependent methyltransferases superfamily protein
At2g34925	code110	group 08	CLE42, CLAVATA3/ESR-RELATED 42
At3g23580	code110	group 08	RNR2, RNR2A, ribonucleotide reductase 2A
At3g13560	code110	group 08	O-Glycosyl hydrolases family 17 protein
At3g50080	code110	group 08	VFB2, VIER F-box proteine 2
At5g40830	code110	group 08	S-adenosyl-L-methionine-dependent methyltransferases superfamily protein
At1g22270	code110	group 08	Trm112p-like protein
At3g23300	code110	group 08	S-adenosyl-L-methionine-dependent methyltransferases superfamily protein
At2g47850	code110	group 08	Zinc finger C-x8-C-x5-C-x3-H type family protein
At5g54660	code110	group 08	HSP20-like chaperones superfamily protein
At5g16590	code110	group 08	LRR1, Leucine-rich repeat protein kinase family protein
At3g13570	code110	group 08	SCL30A, SC35-like splicing factor 30A
At3g60440	code110	group 08	Phosphoglycerate mutase family protein
At4g09350	code110	group 08	Chaperone DnaJ-domain superfamily protein
At5g63780	code110	group 08	SHA1, RING/FYVE/PHD zinc finger superfamily protein
At5g03160	code110	group 08	ATP58IPK, P58IPK, homolog of mamallian P58IPK
At5g57800	code110	group 08	CER3, FLP1, WAX2, YRE, Fatty acid hydroxylase superfamily
At1g60080	code110	group 08	3'-5'-exoribonuclease family protein
At5g62720	code110	group 08	Integral membrane HPP family protein
At5g07000	code110	group 08	ATST2B, ST2B, sulfotransferase 2B
At3g19720	code110	group 08	ARC5, DRP5B, P-loop containing nucleoside triphosphate hydrolases superfamily protein
At2g32640	code110	group 08	Lycopene beta/epsilon cyclase protein
At1g09830	code110	group 08	Glycinamide ribonucleotide (GAR) synthetase
At3g50040	code110	group 08	unknown protein; BEST Arabidopsis thaliana protein match is: unknown protein (TAIR:AT4G37440.2); Has 70 Blast hits to 70 proteins in 12 species: Archae - 0; Bacteria - 0; Metazoa - 0; Fungi - 0; Plants - 70; Viruses - 0; Other Eukaryotes - 0 (source: NCBI BLink).
At5g15950	code110	group 08	Adenosylmethionine decarboxylase family protein
At1g32540	code110	group 08	LOL1, lsd one like 1
At1g73110	code110	group 08	P-loop containing nucleoside triphosphate hydrolases superfamily protein
At5g46870	code110	group 08	RNA-binding (RRM/RBD/RNP motifs) family protein
At3g47860	code110	group 08	CHL, chloroplastic lipocalin
At3g01720	code110	group 08	unknown protein; FUNCTIONS IN: molecular_function unknown; INVOLVED IN: biological_process unknown; LOCATED IN: endomembrane system; EXPRESSED IN: 24 plant structures; EXPRESSED DURING: 13 growth stages; BEST Arabidopsis thaliana protein match is: unknown protein (TAIR:AT5G25265.1); Has 374 Blast hits to 211 proteins in 23 species: Archae - 0; Bacteria - 0; Metazoa - 0; Fungi - 0; Plants - 316; V…
At1g63940	code110	group 08	MDAR6, monodehydroascorbate reductase 6
At2g39560	code110	group 08	Putative membrane lipoprotein
At2g39020	code110	group 08	Acyl-CoA N-acyltransferases (NAT) superfamily protein
At1g26920	code110	group 08	unknown protein; BEST Arabidopsis thaliana protein match is: unknown protein (TAIR:AT1G69760.1); Has 47 Blast hits to 47 proteins in 13 species: Archae - 0; Bacteria - 0; Metazoa - 0; Fungi - 7; Plants - 34; Viruses - 0; Other Eukaryotes - 6 (source: NCBI BLink).
At1g77840	code110	group 08	Translation initiation factor IF2/IF5
At5g53580	code110	group 08	NAD(P)-linked oxidoreductase superfamily protein
At4g14760	code110	group 08	kinase interacting (KIP1-like) family protein
At3g12685	code110	group 08	Acid phosphatase/vanadium-dependent haloperoxidase-related protein
At2g44870	code110	group 08	unknown protein; FUNCTIONS IN: molecular_function unknown; INVOLVED IN: biological_process unknown; LOCATED IN: chloroplast; EXPRESSED IN: 22 plant structures; EXPRESSED DURING: 15 growth stages; Has 39 Blast hits to 39 proteins in 18 species: Archae - 0; Bacteria - 2; Metazoa - 0; Fungi - 0; Plants - 37; Viruses - 0; Other Eukaryotes - 0 (source: NCBI BLink).
At1g27930	code110	group 08	Protein of unknown function (DUF579)
At3g55250	code110	group 08	unknown protein; FUNCTIONS IN: molecular_function unknown; INVOLVED IN: biological_process unknown; LOCATED IN: mitochondrion, chloroplast, nucleus; EXPRESSED IN: 23 plant structures; EXPRESSED DURING: 13 growth stages; Has 46 Blast hits to 46 proteins in 17 species: Archae - 0; Bacteria - 0; Metazoa - 0; Fungi - 0; Plants - 46; Viruses - 0; Other Eukaryotes - 0 (source: NCBI BLink).
At3g26618	code110	group 08	ERF1-3, eukaryotic release factor 1-3
At1g19450	code110	group 08	Major facilitator superfamily protein
At5g05420	code110	group 08	FKBP-like peptidyl-prolyl cis-trans isomerase family protein
At4g10060	code110	group 08	Beta-glucosidase, GBA2 type family protein
At3g18890	code110	group 08	NAD(P)-binding Rossmann-fold superfamily protein
At1g77760	code110	group 08	GNR1, NIA1, NR1, nitrate reductase 1
At1g70610	code110	group 08	ATTAP1, TAP1, transporter associated with antigen processing protein 1
At5g53460	code110	group 08	GLT1, NADH-dependent glutamate synthase 1
At1g13650	code110	group 08	BEST Arabidopsis thaliana protein match is: 18S pre-ribosomal assembly protein gar2-related (TAIR:AT2G03810.4); Has 3688 Blast hits to 1629 proteins in 255 species: Archae - 22; Bacteria - 222; Metazoa - 684; Fungi - 292; Plants - 62; Viruses - 14; Other Eukaryotes - 2392 (source: NCBI BLink).
At3g57030	code110	group 08	Calcium-dependent phosphotriesterase superfamily protein
At2g17240	code110	group 08	unknown protein; FUNCTIONS IN: molecular_function unknown; INVOLVED IN: biological_process unknown; LOCATED IN: chloroplast; EXPRESSED IN: 23 plant structures; EXPRESSED DURING: 14 growth stages; BEST Arabidopsis thaliana protein match is: unknown protein (TAIR:AT3G24506.1); Has 2795 Blast hits to 943 proteins in 155 species: Archae - 0; Bacteria - 388; Metazoa - 809; Fungi - 72; Plants - 153; Vi…
At4g15690	code110	group 08	Thioredoxin superfamily protein
At5g42020	code110	group 08	BIP, BIP2, Heat shock protein 70 (Hsp 70) family protein
At1g16170	code110	group 08	unknown protein; FUNCTIONS IN: molecular_function unknown; INVOLVED IN: biological_process unknown; LOCATED IN: cellular_component unknown; EXPRESSED IN: 24 plant structures; EXPRESSED DURING: 15 growth stages; BEST Arabidopsis thaliana protein match is: unknown protein (TAIR:AT1G79660.1); Has 55 Blast hits to 55 proteins in 13 species: Archae - 0; Bacteria - 0; Metazoa - 0; Fungi - 0; Plants - 5…
At5g28500	code110	group 08	unknown protein; FUNCTIONS IN: molecular_function unknown; INVOLVED IN: biological_process unknown; LOCATED IN: chloroplast stroma, chloroplast; EXPRESSED IN: 23 plant structures; EXPRESSED DURING: 13 growth stages; BEST Arabidopsis thaliana protein match is: unknown protein (TAIR:AT3G04550.1); Has 109 Blast hits to 109 proteins in 49 species: Archae - 0; Bacteria - 67; Metazoa - 0; Fungi - 0; Pl…
At3g56330	code110	group 08	N2,N2-dimethylguanosine tRNA methyltransferase
At3g18750	code110	group 08	ATWNK6, WNK6, ZIK5, with no lysine (K) kinase 6
At2g18940	code110	group 08	Tetratricopeptide repeat (TPR)-like superfamily protein
At1g05140	code110	group 08	Peptidase M50 family protein
At5g48970	code110	group 08	Mitochondrial substrate carrier family protein
At1g28395	code110	group 08	unknown protein; FUNCTIONS IN: molecular_function unknown; INVOLVED IN: biological_process unknown; LOCATED IN: chloroplast; EXPRESSED IN: 22 plant structures; EXPRESSED DURING: 13 growth stages; BEST Arabidopsis thaliana protein match is: unknown protein (TAIR:AT2G33847.2); Has 89 Blast hits to 89 proteins in 11 species: Archae - 0; Bacteria - 0; Metazoa - 0; Fungi - 0; Plants - 89; Viruses - 0;…
At4g00165	code110	group 08	Bifunctional inhibitor/lipid-transfer protein/seed storage 2S albumin superfamily protein
At1g36310	code110	group 08	S-adenosyl-L-methionine-dependent methyltransferases superfamily protein
At3g57780	code110	group 08	BEST Arabidopsis thaliana protein match is: nucleolar protein gar2-related (TAIR:AT2G42320.2); Has 3163 Blast hits to 2460 proteins in 357 species: Archae - 16; Bacteria - 291; Metazoa - 841; Fungi - 335; Plants - 248; Viruses - 72; Other Eukaryotes - 1360 (source: NCBI BLink).
At5g59780	code110	group 08	ATMYB59, ATMYB59-1, ATMYB59-2, ATMYB59-3, MYB59, myb domain protein 59
At5g08050	code110	group 08	Protein of unknown function (DUF1118)
At5g46570	code110	group 08	BSK2, BR-signaling kinase 2
At3g04230	code110	group 08	Ribosomal protein S5 domain 2-like superfamily protein
At2g25290	code110	group 08	Octicosapeptide/Phox/Bem1p (PB1) domain-containing protein / tetratricopeptide repeat (TPR)-containing protein
At1g24170	code110	group 08	GATL8, LGT9, Nucleotide-diphospho-sugar transferases superfamily protein
At2g36830	code110	group 08	GAMMA-TIP, GAMMA-TIP1, TIP1;1, gamma tonoplast intrinsic protein
At1g21070	code110	group 08	Nucleotide-sugar transporter family protein
At3g26445	code110	group 08	beta-1,4-N-acetylglucosaminyltransferase family protein
At1g77740	code110	group 08	PIP5K2, phosphatidylinositol-4-phosphate 5-kinase 2
At1g04680	code110	group 08	Pectin lyase-like superfamily protein
At1g11545	code110	group 08	XTH8, xyloglucan endotransglucosylase/hydrolase 8
At1g78080	code110	group 08	RAP2.4, related to AP2 4
At2g39500	code110	group 08	unknown protein; FUNCTIONS IN: molecular_function unknown; INVOLVED IN: biological_process unknown; LOCATED IN: endomembrane system; EXPRESSED IN: 21 plant structures; EXPRESSED DURING: 12 growth stages; Has 16 Blast hits to 16 proteins in 8 species: Archae - 0; Bacteria - 0; Metazoa - 0; Fungi - 0; Plants - 16; Viruses - 0; Other Eukaryotes - 0 (source: NCBI BLink).
At2g46630	code110	group 08	unknown protein; LOCATED IN: chloroplast; EXPRESSED IN: 22 plant structures; EXPRESSED DURING: 13 growth stages; Has 110095 Blast hits to 59224 proteins in 2216 species: Archae - 177; Bacteria - 15429; Metazoa - 38345; Fungi - 18843; Plants - 13341; Viruses - 3084; Other Eukaryotes - 20876 (source: NCBI BLink).
At5g51460	code110	group 08	ATTPPA, Haloacid dehalogenase-like hydrolase (HAD) superfamily protein
At5g43760	code110	group 08	KCS20, 3-ketoacyl-CoA synthase 20
At2g45440	code110	group 08	DHDPS2, dihydrodipicolinate synthase
At3g47500	code110	group 08	CDF3, cycling DOF factor 3
At3g49220	code110	group 08	Plant invertase/pectin methylesterase inhibitor superfamily
At1g75980	code110	group 08	Single hybrid motif superfamily protein
At1g07610	code110	group 08	MT1C, metallothionein 1C
At5g45650	code110	group 08	subtilase family protein
At4g39330	code110	group 08	ATCAD9, CAD9, cinnamyl alcohol dehydrogenase 9
At1g16270	code110	group 08	Protein kinase superfamily protein with octicosapeptide/Phox/Bem1p domain
At1g61990	code110	group 08	Mitochondrial transcription termination factor family protein
At2g35720	code110	group 08	OWL1, DNAJ heat shock N-terminal domain-containing protein
At3g10840	code110	group 08	alpha/beta-Hydrolases superfamily protein
At4g17550	code110	group 08	Major facilitator superfamily protein
At3g19030	code110	group 08	unknown protein; FUNCTIONS IN: molecular_function unknown; INVOLVED IN: pyridoxine biosynthetic process, homoserine biosynthetic process; LOCATED IN: endomembrane system; EXPRESSED IN: 19 plant structures; EXPRESSED DURING: 9 growth stages; BEST Arabidopsis thaliana protein match is: unknown protein (TAIR:AT1G49500.1); Has 22 Blast hits to 22 proteins in 2 species: Archae - 0; Bacteria - 0; Metaz…
At1g70420	code110	group 08	Protein of unknown function (DUF1645)
At4g29140	code110	group 08	MATE efflux family protein
At4g21700	code110	group 08	Protein of unknown function (DUF2921)
At1g80640	code110	group 08	Protein kinase superfamily protein
At3g23820	code110	group 08	GAE6, UDP-D-glucuronate 4-epimerase 6
At3g59050	code110	group 08	ATPAO3, PAO3, polyamine oxidase 3
At3g52740	code110	group 08	unknown protein; BEST Arabidopsis thaliana protein match is: unknown protein (TAIR:AT3G44450.1); Has 65 Blast hits to 65 proteins in 13 species: Archae - 0; Bacteria - 0; Metazoa - 0; Fungi - 0; Plants - 65; Viruses - 0; Other Eukaryotes - 0 (source: NCBI BLink).
At4g11290	code110	group 08	Peroxidase superfamily protein
At5g49215	code110	group 08	Pectin lyase-like superfamily protein
At1g18340	code110	group 08	basal transcription factor complex subunit-related
At1g74380	code110	group 08	XXT5, xyloglucan xylosyltransferase 5
At2g45970	code110	group 08	CYP86A8, LCR, cytochrome P450, family 86, subfamily A, polypeptide 8
At2g25610	code110	group 08	ATPase, F0/V0 complex, subunit C protein
At5g61790	code110	group 08	ATCNX1, CNX1, calnexin 1
At5g15050	code110	group 08	Core-2/I-branching beta-1,6-N-acetylglucosaminyltransferase family protein
At1g65870	code110	group 08	Disease resistance-responsive (dirigent-like protein) family protein
At4g38620	code110	group 08	ATMYB4, MYB4, myb domain protein 4
At1g45230	code110	group 08	Protein of unknown function (DUF3223)
At2g21860	code110	group 08	violaxanthin de-epoxidase-related
At2g32540	code110	group 08	ATCSLB04, ATCSLB4, CSLB04, CSLB04, cellulose synthase-like B4
At2g16060	code110	group 08	AHB1, ARATH GLB1, ATGLB1, GLB1, HB1, NSHB1, hemoglobin 1
At2g22360	code110	group 08	DNAJ heat shock family protein
At1g74070	code110	group 08	Cyclophilin-like peptidyl-prolyl cis-trans isomerase family protein
At1g12900	code110	group 08	GAPA-2, glyceraldehyde 3-phosphate dehydrogenase A subunit 2
At1g62660	code110	group 08	Glycosyl hydrolases family 32 protein
At5g65810	code110	group 08	unknown protein; BEST Arabidopsis thaliana protein match is: unknown protein (TAIR:AT3G49720.2); Has 30201 Blast hits to 17322 proteins in 780 species: Archae - 12; Bacteria - 1396; Metazoa - 17338; Fungi - 3422; Plants - 5037; Viruses - 0; Other Eukaryotes - 2996 (source: NCBI BLink).
At3g23805	code110	group 08	RALFL24, ralf-like 24
At5g39500	code110	group 08	ERMO1, GNL1, GNOM-like 1
At4g15680	code110	group 08	Thioredoxin superfamily protein
At1g44960	code110	group 08	SNARE associated Golgi protein family
At3g55920	code110	group 08	Cyclophilin-like peptidyl-prolyl cis-trans isomerase family protein
At4g39770	code110	group 08	Haloacid dehalogenase-like hydrolase (HAD) superfamily protein
At3g12610	code110	group 08	DRT100, Leucine-rich repeat (LRR) family protein
At5g26200	code110	group 08	Mitochondrial substrate carrier family protein
At4g37540	code110	group 08	LBD39, LOB domain-containing protein 39
At1g17840	code110	group 08	ABCG11, ATWBC11, COF1, DSO, WBC11, white-brown complex homolog protein 11
At1g32860	code110	group 08	Glycosyl hydrolase superfamily protein
At2g41290	code110	group 08	SSL2, strictosidine synthase-like 2
At4g12390	code110	group 08	PME1, pectin methylesterase inhibitor 1
At2g32920	code110	group 08	ATPDI9, ATPDIL2-3, PDI9, PDIL2-3, PDI-like 2-3
At2g36880	code110	group 08	MAT3, methionine adenosyltransferase 3
At3g12700	code110	group 08	Eukaryotic aspartyl protease family protein
At4g15110	code110	group 08	CYP97B3, cytochrome P450, family 97, subfamily B, polypeptide 3
At3g50685	code110	group 08	unknown protein; Has 52 Blast hits to 46 proteins in 20 species: Archae - 0; Bacteria - 0; Metazoa - 0; Fungi - 0; Plants - 45; Viruses - 0; Other Eukaryotes - 7 (source: NCBI BLink).
At2g33360	code110	group 08	Protein of unknown function (DUF3527)
At3g06660	code110	group 08	PAPA-1-like family protein / zinc finger (HIT type) family protein
At1g61350	code110	group 08	ARM repeat superfamily protein
At3g55360	code110	group 08	ATTSC13, CER10, ECR, TSC13, 3-oxo-5-alpha-steroid 4-dehydrogenase family protein
At3g46550	code110	group 08	SOS5, Fasciclin-like arabinogalactan family protein
At5g20140	code110	group 08	SOUL heme-binding family protein
At4g32420	code110	group 08	Cyclophilin-like peptidyl-prolyl cis-trans isomerase family protein
At4g09920	code110	group 08	FBD, F-box and Leucine Rich Repeat domains containing protein
At1g01220	code110	group 08	AtFKGP, FKGP, L-fucokinase/GDP-L-fucose pyrophosphorylase
At5g16560	code110	group 08	KAN, KAN1, Homeodomain-like superfamily protein
At5g15210	code110	group 08	ATHB30, HB30, ZFHD3, homeobox protein 30
At5g41900	code110	group 08	alpha/beta-Hydrolases superfamily protein
At2g32480	code110	group 08	ARASP, ARABIDOPSIS SERIN PROTEASE
At3g02450	code110	group 08	cell division protein ftsH, putative
At5g03120	code110	group 08	unknown protein; FUNCTIONS IN: molecular_function unknown; INVOLVED IN: biological_process unknown; LOCATED IN: endomembrane system; EXPRESSED IN: 21 plant structures; EXPRESSED DURING: 13 growth stages; Has 14 Blast hits to 14 proteins in 4 species: Archae - 0; Bacteria - 0; Metazoa - 0; Fungi - 0; Plants - 14; Viruses - 0; Other Eukaryotes - 0 (source: NCBI BLink).
At1g78010	code110	group 08	tRNA modification GTPase, putative
At1g23740	code110	group 08	Oxidoreductase, zinc-binding dehydrogenase family protein
At2g41560	code110	group 08	ACA4, autoinhibited Ca(2+)-ATPase, isoform 4
At5g02830	code110	group 08	Tetratricopeptide repeat (TPR)-like superfamily protein
At3g44990	code110	group 08	ATXTR8, XTH31, XTR8, xyloglucan endo-transglycosylase-related 8
At2g26980	code110	group 08	CIPK3, SnRK3.17, CBL-interacting protein kinase 3
At3g17510	code110	group 08	CIPK1, SnRK3.16, CBL-interacting protein kinase 1
At4g31930	code110	group 08	Mitochondrial glycoprotein family protein
At3g59250	code110	group 08	F-box/RNI-like superfamily protein
At5g51545	code110	group 08	LPA2, low psii accumulation2
At3g26780	code110	group 08	Phosphoglycerate mutase family protein
At5g14040	code110	group 08	PHT3;1, phosphate transporter 3;1
At3g04790	code110	group 08	Ribose 5-phosphate isomerase, type A protein
At2g43290	code110	group 08	MSS3, Calcium-binding EF-hand family protein
At5g62730	code110	group 08	Major facilitator superfamily protein
At5g46580	code110	group 08	pentatricopeptide (PPR) repeat-containing protein
At5g62220	code110	group 08	ATGT18, GT18, glycosyltransferase 18
At5g42130	code110	group 08	Mitochondrial substrate carrier family protein
At1g06360	code110	group 08	Fatty acid desaturase family protein
At4g18480	code110	group 08	CH-42, CH42, CHL11, CHLI-1, CHLI1, P-loop containing nucleoside triphosphate hydrolases superfamily protein
At3g03450	code110	group 08	RGL2, RGA-like 2
At5g08010	code110	group 08	unknown protein; BEST Arabidopsis thaliana protein match is: unknown protein (TAIR:AT5G61040.1); Has 5732 Blast hits to 4319 proteins in 440 species: Archae - 66; Bacteria - 397; Metazoa - 2437; Fungi - 292; Plants - 238; Viruses - 35; Other Eukaryotes - 2267 (source: NCBI BLink).
At5g02480	code110	group 08	HSP20-like chaperones superfamily protein
At1g13360	code110	group 08	unknown protein; BEST Arabidopsis thaliana protein match is: unknown protein (TAIR:AT3G25870.1); Has 69 Blast hits to 69 proteins in 16 species: Archae - 0; Bacteria - 0; Metazoa - 6; Fungi - 0; Plants - 63; Viruses - 0; Other Eukaryotes - 0 (source: NCBI BLink).
At1g14020	code110	group 08	O-fucosyltransferase family protein
At3g48720	code110	group 08	HXXXD-type acyl-transferase family protein
At1g15180	code110	group 08	MATE efflux family protein
At3g48990	code110	group 08	AMP-dependent synthetase and ligase family protein
At5g35480	code110	group 08	unknown protein; Has 1807 Blast hits to 1807 proteins in 277 species: Archae - 0; Bacteria - 0; Metazoa - 736; Fungi - 347; Plants - 385; Viruses - 0; Other Eukaryotes - 339 (source: NCBI BLink).
At1g60000	code110	group 08	RNA-binding (RRM/RBD/RNP motifs) family protein
At1g30510	code110	group 08	ATRFNR2, RFNR2, root FNR 2
At1g69530	code110	group 08	AT-EXP1, ATEXP1, ATEXPA1, ATHEXP ALPHA 1.2, EXP1, EXPA1, expansin A1
At4g39780	code110	group 08	Integrase-type DNA-binding superfamily protein
At4g28080	code110	group 08	Tetratricopeptide repeat (TPR)-like superfamily protein
At2g21960	code110	group 08	unknown protein; LOCATED IN: chloroplast; EXPRESSED IN: 22 plant structures; EXPRESSED DURING: 13 growth stages; BEST Arabidopsis thaliana protein match is: unknown protein (TAIR:AT1G56180.1); Has 224 Blast hits to 222 proteins in 59 species: Archae - 0; Bacteria - 65; Metazoa - 0; Fungi - 0; Plants - 134; Viruses - 0; Other Eukaryotes - 25 (source: NCBI BLink).
At5g21222	code110	group 08	protein kinase family protein
At3g22210	code110	group 08	unknown protein; FUNCTIONS IN: molecular_function unknown; INVOLVED IN: biological_process unknown; LOCATED IN: endomembrane system; EXPRESSED IN: 21 plant structures; EXPRESSED DURING: 13 growth stages; Has 26 Blast hits to 26 proteins in 13 species: Archae - 0; Bacteria - 0; Metazoa - 0; Fungi - 0; Plants - 26; Viruses - 0; Other Eukaryotes - 0 (source: NCBI BLink).
At2g20690	code110	group 08	lumazine-binding family protein
At4g30400	code110	group 08	RING/U-box superfamily protein
At1g34570	code110	group 08	Essential protein Yae1, N-terminal
At3g07910	code110	group 08	FUNCTIONS IN: molecular_function unknown; INVOLVED IN: biological_process unknown; LOCATED IN: endomembrane system; EXPRESSED IN: 24 plant structures; EXPRESSED DURING: 15 growth stages; CONTAINS InterPro DOMAIN/s: Reactive oxygen species modulator 1 (InterPro:IPR018450); Has 192 Blast hits to 192 proteins in 80 species: Archae - 0; Bacteria - 0; Metazoa - 139; Fungi - 6; Plants - 39; Viruses - 0…
At2g25500	code110	group 08	Inosine triphosphate pyrophosphatase family protein
At2g22200	code110	group 08	Integrase-type DNA-binding superfamily protein
At5g65650	code110	group 08	Protein of unknown function (DUF1195)
At1g78210	code110	group 08	alpha/beta-Hydrolases superfamily protein
At1g56580	code110	group 08	SVB, Protein of unknown function, DUF538
At4g12320	code110	group 08	CYP706A6, cytochrome P450, family 706, subfamily A, polypeptide 6
At1g10900	code110	group 08	Phosphatidylinositol-4-phosphate 5-kinase family protein
At3g09540	code110	group 08	Pectin lyase-like superfamily protein
At1g55340	code110	group 08	Protein of unknown function (DUF1639)
At3g20240	code110	group 08	Mitochondrial substrate carrier family protein
At3g61430	code110	group 08	ATPIP1, PIP1, PIP1;1, PIP1A, plasma membrane intrinsic protein 1A
At4g34490	code110	group 08	ATCAP1, CAP 1, CAP1, cyclase associated protein 1
At1g55920	code110	group 08	ATSERAT2;1, SAT1, SAT5, SERAT2;1, serine acetyltransferase 2;1
At3g23410	code110	group 08	ATFAO3, FAO3, fatty alcohol oxidase 3
At1g14345	code110	group 08	NAD(P)-linked oxidoreductase superfamily protein
At4g36010	code110	group 08	Pathogenesis-related thaumatin superfamily protein
At4g02530	code110	group 08	chloroplast thylakoid lumen protein
At1g04000	code110	group 08	unknown protein; BEST Arabidopsis thaliana protein match is: unknown protein (TAIR:AT5G44060.1); Has 62 Blast hits to 62 proteins in 10 species: Archae - 0; Bacteria - 0; Metazoa - 0; Fungi - 0; Plants - 62; Viruses - 0; Other Eukaryotes - 0 (source: NCBI BLink).
At2g34970	code110	group 08	Trimeric LpxA-like enzyme
At2g41540	code110	group 08	GPDHC1, 6-phosphogluconate dehydrogenase family protein
At5g39590	code110	group 08	TLD-domain containing nucleolar protein
At3g15720	code110	group 08	Pectin lyase-like superfamily protein
At5g12920	code110	group 08	Transducin/WD40 repeat-like superfamily protein
At4g15920	code110	group 08	Nodulin MtN3 family protein
At5g48220	code110	group 08	Aldolase-type TIM barrel family protein
At4g15630	code110	group 08	Uncharacterised protein family (UPF0497)
At3g05910	code110	group 08	Pectinacetylesterase family protein
At1g64860	code110	group 08	RPOD1, SIG1, SIG2, SIGA, SIGB, sigma factor A
At4g25420	code110	group 08	AT2301, ATGA20OX1, GA20OX1, GA5, 2-oxoglutarate (2OG) and Fe(II)-dependent oxygenase superfamily protein
At1g64770	code110	group 08	NDF2, NDH45, NDH-dependent cyclic electron flow 1
At1g01120	code110	group 08	KCS1, 3-ketoacyl-CoA synthase 1
At4g30620	code110	group 08	Uncharacterised BCR, YbaB family COG0718
At4g21880	code110	group 08	Pentatricopeptide repeat (PPR) superfamily protein
At5g20990	code110	group 08	B73, CHL6, CNX, CNX1, SIR4, molybdopterin biosynthesis CNX1 protein / molybdenum cofactor biosynthesis enzyme CNX1 (CNX1)
At2g38180	code110	group 08	SGNH hydrolase-type esterase superfamily protein
At3g06770	code110	group 08	Pectin lyase-like superfamily protein
At3g43720	code110	group 08	Bifunctional inhibitor/lipid-transfer protein/seed storage 2S albumin superfamily protein
At1g22960	code110	group 08	Pentatricopeptide repeat (PPR) superfamily protein
At1g60710	code110	group 08	ATB2, NAD(P)-linked oxidoreductase superfamily protein
At4g05400	code110	group 08	copper ion binding
At5g10840	code110	group 08	Endomembrane protein 70 protein family
At2g17820	code110	group 08	AHK1, ATHK1, HK1, histidine kinase 1
At2g30100	code110	group 08	pentatricopeptide (PPR) repeat-containing protein
At5g50340	code110	group 08	ATP-dependent peptidases;nucleotide binding;serine-type endopeptidases;DNA helicases;ATP binding;damaged DNA binding;nucleoside-triphosphatases
At5g67385	code110	group 08	Phototropic-responsive NPH3 family protein
At1g62720	code110	group 08	Pentatricopeptide repeat (PPR-like) superfamily protein
At3g23810	code110	group 08	ATSAHH2, SAHH2, S-adenosyl-l-homocysteine (SAH) hydrolase 2
At3g56080	code110	group 08	S-adenosyl-L-methionine-dependent methyltransferases superfamily protein
At1g69760	code110	group 08	unknown protein; BEST Arabidopsis thaliana protein match is: unknown protein (TAIR:AT1G26920.1); Has 51 Blast hits to 51 proteins in 15 species: Archae - 0; Bacteria - 2; Metazoa - 2; Fungi - 7; Plants - 29; Viruses - 0; Other Eukaryotes - 11 (source: NCBI BLink).
At5g17630	code110	group 08	Nucleotide/sugar transporter family protein
At3g49670	code110	group 08	BAM2, Leucine-rich receptor-like protein kinase family protein
At2g15620	code110	group 08	ATHNIR, NIR, NIR1, nitrite reductase 1
At2g21210	code110	group 08	SAUR-like auxin-responsive protein family
At4g03180	code110	group 08	CONTAINS InterPro DOMAIN/s: rRNA processing (InterPro:IPR013730); Has 898 Blast hits to 687 proteins in 142 species: Archae - 2; Bacteria - 28; Metazoa - 200; Fungi - 99; Plants - 63; Viruses - 0; Other Eukaryotes - 506 (source: NCBI BLink).
At1g01970	code110	group 08	Tetratricopeptide repeat (TPR)-like superfamily protein
At4g27520	code110	group 08	AtENODL2, ENODL2, early nodulin-like protein 2
At5g41400	code110	group 08	RING/U-box superfamily protein
At1g12460	code110	group 08	Leucine-rich repeat protein kinase family protein
At5g50280	code110	group 08	EMB1006, Pentatricopeptide repeat (PPR) superfamily protein
At1g76900	code110	group 08	AtTLP1, TLP1, tubby like protein 1
At1g47240	code110	group 08	ATNRAMP2, NRAMP2, NRAMP metal ion transporter 2
At4g29310	code110	group 08	Protein of unknown function (DUF1005)
At1g62180	code110	group 08	APR2, APSR, ATAPR2, PRH, PRH43, 5'adenylylphosphosulfate reductase 2
At3g09450	code110	group 08	CONTAINS InterPro DOMAIN/s: Fusaric acid resistance protein, conserved region (InterPro:IPR006726); BEST Arabidopsis thaliana protein match is: unknown protein (TAIR:AT2G28780.1); Has 503 Blast hits to 494 proteins in 215 species: Archae - 0; Bacteria - 423; Metazoa - 0; Fungi - 0; Plants - 65; Viruses - 0; Other Eukaryotes - 15 (source: NCBI BLink).
At5g50850	code110	group 08	MAB1, Transketolase family protein
At1g48860	code110	group 08	RNA 3'-terminal phosphate cyclase/enolpyruvate transferase, alpha/beta
At5g45950	code110	group 08	GDSL-like Lipase/Acylhydrolase superfamily protein
At4g22570	code110	group 08	APT3, adenine phosphoribosyl transferase 3
At5g49330	code110	group 08	ATMYB111, MYB111, PFG3, myb domain protein 111
At2g28550	code110	group 08	RAP2.7, TOE1, related to AP2.7
At5g62140	code110	group 08	unknown protein; FUNCTIONS IN: molecular_function unknown; INVOLVED IN: biological_process unknown; LOCATED IN: chloroplast; EXPRESSED IN: 19 plant structures; EXPRESSED DURING: 13 growth stages; Has 60 Blast hits to 60 proteins in 24 species: Archae - 0; Bacteria - 14; Metazoa - 0; Fungi - 0; Plants - 45; Viruses - 0; Other Eukaryotes - 1 (source: NCBI BLink).
At3g19490	code110	group 08	ATNHD1, NHD1, sodium:hydrogen antiporter 1
At1g29890	code110	group 08	O-acetyltransferase family protein
At3g44820	code110	group 08	Phototropic-responsive NPH3 family protein
At5g07970	code110	group 08	dentin sialophosphoprotein-related
At1g70280	code110	group 08	NHL domain-containing protein
At4g29905	code110	group 08	unknown protein; BEST Arabidopsis thaliana protein match is: unknown protein (TAIR:AT5G57123.1); Has 73 Blast hits to 73 proteins in 13 species: Archae - 0; Bacteria - 0; Metazoa - 0; Fungi - 0; Plants - 73; Viruses - 0; Other Eukaryotes - 0 (source: NCBI BLink).
At1g02720	code110	group 08	GATL5, galacturonosyltransferase 5
At5g24020	code110	group 08	ARC11, ATMIND1, MIND, septum site-determining protein (MIND)
At1g31500	code110	group 08	DNAse I-like superfamily protein
At4g33960	code110	group 08	unknown protein; FUNCTIONS IN: molecular_function unknown; INVOLVED IN: biological_process unknown; LOCATED IN: endomembrane system; EXPRESSED IN: 20 plant structures; EXPRESSED DURING: 10 growth stages; BEST Arabidopsis thaliana protein match is: unknown protein (TAIR:AT2G15830.1); Has 32 Blast hits to 32 proteins in 4 species: Archae - 0; Bacteria - 0; Metazoa - 0; Fungi - 0; Plants - 32; Virus…
At4g15670	code110	group 08	Thioredoxin superfamily protein
At1g14710	code110	group 08	hydroxyproline-rich glycoprotein family protein
At1g55960	code110	group 08	Polyketide cyclase/dehydrase and lipid transport superfamily protein
At1g29660	code110	group 08	GDSL-like Lipase/Acylhydrolase superfamily protein
At1g75120	code110	group 08	RRA1, Nucleotide-diphospho-sugar transferase family protein
At2g41170	code110	group 08	F-box family protein
At4g37450	code110	group 08	AGP18, ATAGP18, arabinogalactan protein 18
At1g44000	code110	group 08	unknown protein; BEST Arabidopsis thaliana protein match is: unknown protein (TAIR:AT4G11911.1); Has 216 Blast hits to 212 proteins in 76 species: Archae - 0; Bacteria - 96; Metazoa - 0; Fungi - 0; Plants - 118; Viruses - 0; Other Eukaryotes - 2 (source: NCBI BLink).
At5g53860	code110	group 08	emb2737, EMB64, embryo defective 2737
At5g44060	code110	group 08	unknown protein; BEST Arabidopsis thaliana protein match is: unknown protein (TAIR:AT1G04000.1); Has 1807 Blast hits to 1807 proteins in 277 species: Archae - 0; Bacteria - 0; Metazoa - 736; Fungi - 347; Plants - 385; Viruses - 0; Other Eukaryotes - 339 (source: NCBI BLink).
At1g07720	code110	group 08	KCS3, 3-ketoacyl-CoA synthase 3
At5g38220	code110	group 08	alpha/beta-Hydrolases superfamily protein
At1g70630	code110	group 08	Nucleotide-diphospho-sugar transferase family protein
At5g28540	code110	group 08	BIP1, heat shock protein 70 (Hsp 70) family protein
At4g24510	code110	group 08	CER2, VC-2, VC2, HXXXD-type acyl-transferase family protein
At3g01440	code110	group 08	PQL1, PQL2, PsbQ-like 1
At3g16250	code110	group 08	NDF4, NDH-dependent cyclic electron flow 1
At1g05055	code110	group 08	ATGTF2H2, GTF2H2, general transcription factor II H2
At3g06310	code110	group 08	Cox19-like CHCH family protein
At5g20270	code110	group 08	HHP1, heptahelical transmembrane protein1
At2g29760	code110	group 08	OTP81, Tetratricopeptide repeat (TPR)-like superfamily protein
At2g31340	code110	group 08	emb1381, embryo defective 1381
At5g52780	code110	group 08	Protein of unknown function (DUF3464)
At5g65030	code110	group 08	unknown protein; BEST Arabidopsis thaliana protein match is: unknown protein (TAIR:AT5G10210.1); Has 1807 Blast hits to 1807 proteins in 277 species: Archae - 0; Bacteria - 0; Metazoa - 736; Fungi - 347; Plants - 385; Viruses - 0; Other Eukaryotes - 339 (source: NCBI BLink).
At5g64816	code110	group 08	unknown protein; Has 30201 Blast hits to 17322 proteins in 780 species: Archae - 12; Bacteria - 1396; Metazoa - 17338; Fungi - 3422; Plants - 5037; Viruses - 0; Other Eukaryotes - 2996 (source: NCBI BLink).
At1g28690	code110	group 08	Tetratricopeptide repeat (TPR)-like superfamily protein
At4g12840	code110	group 08	Protein of unknown function (DUF707)
At5g53500	code110	group 08	Transducin/WD40 repeat-like superfamily protein
At5g02870	code110	group 08	Ribosomal protein L4/L1 family
At1g31420	code110	group 08	FEI1, Leucine-rich repeat protein kinase family protein
At2g33180	code110	group 08	unknown protein; FUNCTIONS IN: molecular_function unknown; INVOLVED IN: biological_process unknown; LOCATED IN: chloroplast stroma; EXPRESSED IN: 22 plant structures; EXPRESSED DURING: 13 growth stages; Has 57 Blast hits to 57 proteins in 22 species: Archae - 0; Bacteria - 8; Metazoa - 0; Fungi - 0; Plants - 35; Viruses - 0; Other Eukaryotes - 14 (source: NCBI BLink).
At3g02870	code110	group 08	VTC4, Inositol monophosphatase family protein
At5g40380	code110	group 08	CRK42, cysteine-rich RLK (RECEPTOR-like protein kinase) 42
At5g20120	code-1-10	group 09	unknown protein; Has 54 Blast hits to 54 proteins in 26 species: Archae - 0; Bacteria - 0; Metazoa - 18; Fungi - 0; Plants - 18; Viruses - 0; Other Eukaryotes - 18 (source: NCBI BLink).
At3g06380	code-1-10	group 09	ATTLP9, TLP9, tubby-like protein 9
At5g47200	code-1-10	group 09	ATRAB1A, ATRABD2B, RAB1A, RAB GTPase homolog 1A
At1g01140	code-1-10	group 09	CIPK9, PKS6, SnRK3.12, CBL-interacting protein kinase 9
At5g20520	code-1-10	group 09	WAV2, alpha/beta-Hydrolases superfamily protein
At5g14080	code-1-10	group 09	Tetratricopeptide repeat (TPR)-like superfamily protein
At4g21710	code-1-10	group 09	EMB1989, NRPB2, RPB2, DNA-directed RNA polymerase family protein
At3g48530	code-1-10	group 09	KING1, SNF1-related protein kinase regulatory subunit gamma 1
At3g22961	code-1-10	group 09	Paired amphipathic helix (PAH2) superfamily protein
At4g30560	code-1-10	group 09	ATCNGC9, CNGC9, cyclic nucleotide gated channel 9
At5g55150	code-1-10	group 09	Protein of unknown function (DUF295)
At3g62550	code-1-10	group 09	Adenine nucleotide alpha hydrolases-like superfamily protein
At5g57035	code-1-10	group 09	U-box domain-containing protein kinase family protein
At2g29660	code-1-10	group 09	zinc finger (C2H2 type) family protein
At2g17520	code-1-10	group 09	ATIRE1-2, IRE1-2, IRE1A, Endoribonuclease/protein kinase IRE1-like
At1g74440	code-1-10	group 09	Protein of unknown function (DUF962)
At1g21400	code-1-10	group 09	Thiamin diphosphate-binding fold (THDP-binding) superfamily protein
At3g42790	code-1-10	group 09	AL3, alfin-like 3
At1g50260	code-1-10	group 09	NTMC2T5.1, NTMC2TYPE5.1, N-terminal-transmembrane-C2 domain type 5.1
At1g03290	code-1-10	group 09	unknown protein; BEST Arabidopsis thaliana protein match is: unknown protein (TAIR:AT4G02880.2); Has 13587 Blast hits to 10183 proteins in 1114 species: Archae - 257; Bacteria - 2402; Metazoa - 5637; Fungi - 960; Plants - 675; Viruses - 54; Other Eukaryotes - 3602 (source: NCBI BLink).
At1g06060	code-1-10	group 09	LisH and RanBPM domains containing protein
At3g06670	code-1-10	group 09	binding
At3g13224	code-1-10	group 09	RNA-binding (RRM/RBD/RNP motifs) family protein
At3g16190	code-1-10	group 09	Isochorismatase family protein
At1g17970	code-1-10	group 09	RING/U-box superfamily protein
At1g28330	code-1-10	group 09	DRM1, DYL1, dormancy-associated protein-like 1
At3g16740	code-1-10	group 09	F-box and associated interaction domains-containing protein
At2g46800	code-1-10	group 09	ATCDF1, ATMTP1, MTP1, ZAT, ZAT1, zinc transporter of Arabidopsis thaliana
At1g14910	code-1-10	group 09	ENTH/ANTH/VHS superfamily protein
At1g23060	code-1-10	group 09	BEST Arabidopsis thaliana protein match is: TPX2 (targeting protein for Xklp2) protein family (TAIR:AT1G70950.1); Has 449 Blast hits to 419 proteins in 98 species: Archae - 0; Bacteria - 40; Metazoa - 139; Fungi - 21; Plants - 158; Viruses - 3; Other Eukaryotes - 88 (source: NCBI BLink).
At2g02060	code-1-10	group 09	Homeodomain-like superfamily protein
At2g18193	code-1-10	group 09	P-loop containing nucleoside triphosphate hydrolases superfamily protein
At3g11730	code-1-10	group 09	ATFP8, ATRABD1, RABD1, Ras-related small GTP-binding family protein
At3g10800	code-1-10	group 09	BZIP28, Basic-leucine zipper (bZIP) transcription factor family protein
At1g13090	code-1-10	group 09	CYP71B28, cytochrome P450, family 71, subfamily B, polypeptide 28
At4g34500	code-1-10	group 09	Protein kinase superfamily protein
At1g07530	code-1-10	group 09	ATGRAS2, GRAS2, SCL14, SCARECROW-like 14
At5g42950	code-1-10	group 09	GYF domain-containing protein
At1g55680	code-1-10	group 09	Transducin/WD40 repeat-like superfamily protein
At1g17145	code-1-10	group 09	RING/U-box superfamily protein
At1g55850	code-1-10	group 09	ATCSLE1, CSLE1, cellulose synthase like E1
At1g03760	code-1-10	group 09	Prefoldin chaperone subunit family protein
At1g62040	code-1-10	group 09	ATG8C, Ubiquitin-like superfamily protein
At1g63530	code-1-10	group 09	BEST Arabidopsis thaliana protein match is: hydroxyproline-rich glycoprotein family protein (TAIR:AT1G63540.1); Has 10212 Blast hits to 4024 proteins in 434 species: Archae - 1; Bacteria - 1259; Metazoa - 3608; Fungi - 2247; Plants - 291; Viruses - 90; Other Eukaryotes - 2716 (source: NCBI BLink).
At5g13590	code-1-10	group 09	unknown protein; Has 150 Blast hits to 121 proteins in 42 species: Archae - 0; Bacteria - 8; Metazoa - 80; Fungi - 5; Plants - 17; Viruses - 0; Other Eukaryotes - 40 (source: NCBI BLink).
At5g50570	code-1-10	group 09	Squamosa promoter-binding protein-like (SBP domain) transcription factor family protein
At3g13430	code-1-10	group 09	RING/U-box superfamily protein
At4g28040	code-1-10	group 09	nodulin MtN21 /EamA-like transporter family protein
At4g23895	code-1-10	group 09	Pleckstrin homology (PH) domain-containing protein
At5g59960	code-1-10	group 09	unknown protein; FUNCTIONS IN: molecular_function unknown; INVOLVED IN: biological_process unknown; LOCATED IN: nucleus; EXPRESSED IN: 24 plant structures; EXPRESSED DURING: 15 growth stages; Has 30201 Blast hits to 17322 proteins in 780 species: Archae - 12; Bacteria - 1396; Metazoa - 17338; Fungi - 3422; Plants - 5037; Viruses - 0; Other Eukaryotes - 2996 (source: NCBI BLink).
At5g58787	code-1-10	group 09	RING/U-box superfamily protein
At3g55646	code-1-10	group 09	unknown protein; FUNCTIONS IN: molecular_function unknown; INVOLVED IN: biological_process unknown; LOCATED IN: chloroplast; BEST Arabidopsis thaliana protein match is: unknown protein (TAIR:AT2G39855.2); Has 35333 Blast hits to 34131 proteins in 2444 species: Archae - 798; Bacteria - 22429; Metazoa - 974; Fungi - 991; Plants - 531; Viruses - 0; Other Eukaryotes - 9610 (source: NCBI BLink).
At3g26240	code-1-10	group 09	Cysteine/Histidine-rich C1 domain family protein
At2g18190	code-1-10	group 09	P-loop containing nucleoside triphosphate hydrolases superfamily protein
At1g67550	code-1-10	group 09	URE, urease
At1g28050	code-1-10	group 09	B-box type zinc finger protein with CCT domain
At1g79700	code-1-10	group 09	Integrase-type DNA-binding superfamily protein
At3g53610	code-1-10	group 09	ATRAB8, AtRab8B, AtRABE1a, RAB8, RAB GTPase homolog 8
At5g45110	code-1-10	group 09	ATNPR3, NPR3, NPR1-like protein 3
At1g61690	code-1-10	group 09	phosphoinositide binding
At4g28260	code-1-10	group 09	unknown protein; Has 50 Blast hits to 42 proteins in 12 species: Archae - 0; Bacteria - 0; Metazoa - 1; Fungi - 0; Plants - 49; Viruses - 0; Other Eukaryotes - 0 (source: NCBI BLink).
At3g23780	code-1-10	group 09	DMS2, DRD2, NRPD2, NRPD2A, NRPE2, nuclear RNA polymerase D2A
At1g13940	code-1-10	group 09	Plant protein of unknown function (DUF863)
At5g58340	code-1-10	group 09	myb-like HTH transcriptional regulator family protein
At5g64870	code-1-10	group 09	SPFH/Band 7/PHB domain-containing membrane-associated protein family
At3g60580	code-1-10	group 09	C2H2-like zinc finger protein
At5g61450	code-1-10	group 09	P-loop containing nucleoside triphosphate hydrolases superfamily protein
At3g55430	code-1-10	group 09	O-Glycosyl hydrolases family 17 protein
At1g73440	code-1-10	group 09	calmodulin-related
At3g20660	code-1-10	group 09	4-Oct, AtOCT4, organic cation/carnitine transporter4
At3g19240	code-1-10	group 09	Vacuolar import/degradation, Vid27-related protein
At5g10960	code-1-10	group 09	Polynucleotidyl transferase, ribonuclease H-like superfamily protein
At1g32360	code-1-10	group 09	Zinc finger (CCCH-type) family protein
At4g21660	code-1-10	group 09	proline-rich spliceosome-associated (PSP) family protein
At2g26430	code-1-10	group 09	ATRCY1, RCY1, arginine-rich cyclin 1
At4g36870	code-1-10	group 09	BLH2, SAW1, BEL1-like homeodomain 2
At1g09770	code-1-10	group 09	ATCDC5, ATMYBCDC5, CDC5, cell division cycle 5
At1g27650	code-1-10	group 09	ATU2AF35A, U2 snRNP auxiliary factor small subunit, putative
At2g32710	code-1-10	group 09	ACK2, ICK7, KRP4, KRP4, Cyclin-dependent kinase inhibitor family protein
At2g35420	code-1-10	group 09	RING/U-box superfamily protein
At4g30510	code-1-10	group 09	ATATG18B, ATG18B, G18B, homolog of yeast autophagy 18 (ATG18) B
At2g04050	code-1-10	group 09	MATE efflux family protein
At1g33980	code-1-10	group 09	ATUPF3, UPF3, Smg-4/UPF3 family protein
At4g21960	code-1-10	group 09	PRXR1, Peroxidase superfamily protein
At4g17730	code-1-10	group 09	ATSYP23, SYP23, syntaxin of plants 23
At1g12220	code-1-10	group 09	RPS5, Disease resistance protein (CC-NBS-LRR class) family
At5g16880	code-1-10	group 09	Target of Myb protein 1
At3g62770	code-1-10	group 09	AtATG18a, Transducin/WD40 repeat-like superfamily protein
At1g07040	code-1-10	group 09	unknown protein; INVOLVED IN: biological_process unknown; LOCATED IN: chloroplast; EXPRESSED IN: 24 plant structures; EXPRESSED DURING: 14 growth stages; BEST Arabidopsis thaliana protein match is: unknown protein (TAIR:AT1G27030.1); Has 540 Blast hits to 538 proteins in 187 species: Archae - 0; Bacteria - 333; Metazoa - 0; Fungi - 0; Plants - 67; Viruses - 0; Other Eukaryotes - 140 (source: NCBI…
At5g14510	code-1-10	group 09	ARM repeat superfamily protein
At5g66880	code-1-10	group 09	SNRK2-3, SNRK2.3, SRK2I, sucrose nonfermenting 1(SNF1)-related protein kinase 2.3
At1g80670	code-1-10	group 09	Transducin/WD40 repeat-like superfamily protein
At5g07950	code-1-10	group 09	unknown protein; FUNCTIONS IN: molecular_function unknown; INVOLVED IN: biological_process unknown; LOCATED IN: chloroplast; EXPRESSED IN: 20 plant structures; EXPRESSED DURING: 9 growth stages; Has 30201 Blast hits to 17322 proteins in 780 species: Archae - 12; Bacteria - 1396; Metazoa - 17338; Fungi - 3422; Plants - 5037; Viruses - 0; Other Eukaryotes - 2996 (source: NCBI BLink).
At1g77180	code-1-10	group 09	SKIP, chromatin protein family
At2g01760	code-1-10	group 09	ARR14, RR14, response regulator 14
At4g01870	code-1-10	group 09	tolB protein-related
At4g00560	code-1-10	group 09	NAD(P)-binding Rossmann-fold superfamily protein
At2g18730	code-1-10	group 09	ATDGK3, DGK3, diacylglycerol kinase 3
At1g32230	code-1-10	group 09	ATP8, CEO, CEO1, RCD1, WWE protein-protein interaction domain protein family
At5g64240	code-1-10	group 09	AtMC3, MC3, metacaspase 3
At1g23440	code-1-10	group 09	Peptidase C15, pyroglutamyl peptidase I-like
At5g51300	code-1-10	group 09	splicing factor-related
At4g28570	code-1-10	group 09	Long-chain fatty alcohol dehydrogenase family protein
At2g37678	code-1-10	group 09	FHY1, FRY1, PAT3, far-red elongated hypocotyl 1
At5g46260	code-1-10	group 09	disease resistance protein (TIR-NBS-LRR class) family
At4g19160	code-1-10	group 09	unknown protein; Has 30201 Blast hits to 17322 proteins in 780 species: Archae - 12; Bacteria - 1396; Metazoa - 17338; Fungi - 3422; Plants - 5037; Viruses - 0; Other Eukaryotes - 2996 (source: NCBI BLink).
At3g59920	code-1-10	group 09	ATGDI2, GDI2, RAB GDP dissociation inhibitor 2
At3g05290	code-1-10	group 09	PNC1, peroxisomal adenine nucleotide carrier 1
At2g01100	code-1-10	group 09	unknown protein; Has 19420 Blast hits to 10641 proteins in 779 species: Archae - 0; Bacteria - 1003; Metazoa - 10257; Fungi - 1826; Plants - 1570; Viruses - 56; Other Eukaryotes - 4708 (source: NCBI BLink).
At5g42940	code-1-10	group 09	RING/U-box superfamily protein
At4g09570	code-1-10	group 09	ATCPK4, CPK4, calcium-dependent protein kinase 4
At2g24270	code-1-10	group 09	ALDH11A3, aldehyde dehydrogenase 11A3
At2g43820	code-1-10	group 09	ATSAGT1, GT, SAGT1, SGT1, UGT74F2, UDP-glucosyltransferase 74F2
At4g37250	code-1-10	group 09	Leucine-rich repeat protein kinase family protein
At2g30960	code-1-10	group 09	unknown protein; Has 4906 Blast hits to 2903 proteins in 334 species: Archae - 5; Bacteria - 381; Metazoa - 1639; Fungi - 509; Plants - 244; Viruses - 5; Other Eukaryotes - 2123 (source: NCBI BLink).
At5g19430	code-1-10	group 09	RING/U-box superfamily protein
At1g27850	code-1-10	group 09	unknown protein; FUNCTIONS IN: molecular_function unknown; INVOLVED IN: biological_process unknown; LOCATED IN: plasma membrane; EXPRESSED IN: 22 plant structures; EXPRESSED DURING: 13 growth stages; BEST Arabidopsis thaliana protein match is: unknown protein (TAIR:AT2G40070.1); Has 9215 Blast hits to 5316 proteins in 473 species: Archae - 6; Bacteria - 773; Metazoa - 3392; Fungi - 1710; Plants -…
At2g44950	code-1-10	group 09	HUB1, RDO4, histone mono-ubiquitination 1
At2g45170	code-1-10	group 09	ATATG8E, ATG8E, AUTOPHAGY 8E
At3g58500	code-1-10	group 09	PP2A-4, protein phosphatase 2A-4
At3g45730	code-1-10	group 09	unknown protein; Has 3 Blast hits to 3 proteins in 1 species: Archae - 0; Bacteria - 0; Metazoa - 0; Fungi - 0; Plants - 3; Viruses - 0; Other Eukaryotes - 0 (source: NCBI BLink).
At3g17820	code-1-10	group 09	ATGSKB6, GLN1.3, GLN1;3, glutamine synthetase 1.3
At3g06130	code-1-10	group 09	Heavy metal transport/detoxification superfamily protein
At1g08920	code-1-10	group 09	ESL1, ERD (early response to dehydration) six-like 1
At5g48620	code-1-10	group 09	Disease resistance protein (CC-NBS-LRR class) family
At5g27830	code-1-10	group 09	FUNCTIONS IN: molecular_function unknown; INVOLVED IN: response to oxidative stress; LOCATED IN: endomembrane system; EXPRESSED IN: 22 plant structures; EXPRESSED DURING: 13 growth stages; CONTAINS InterPro DOMAIN/s: Folate receptor, conserved region (InterPro:IPR018143); Has 1807 Blast hits to 1807 proteins in 277 species: Archae - 0; Bacteria - 0; Metazoa - 736; Fungi - 347; Plants - 385; Virus…
At2g36780	code-1-10	group 09	UDP-Glycosyltransferase superfamily protein
At4g35900	code-1-10	group 09	atbzip14, FD, FD-1, Basic-leucine zipper (bZIP) transcription factor family protein
At2g30530	code-1-10	group 09	unknown protein; LOCATED IN: cellular_component unknown; EXPRESSED IN: 25 plant structures; EXPRESSED DURING: 15 growth stages; BEST Arabidopsis thaliana protein match is: unknown protein (TAIR:AT5G01970.1); Has 5513 Blast hits to 872 proteins in 154 species: Archae - 0; Bacteria - 30; Metazoa - 615; Fungi - 144; Plants - 149; Viruses - 12; Other Eukaryotes - 4563 (source: NCBI BLink).
At5g26570	code-1-10	group 09	ATGWD3, OK1, PWD, catalytics;carbohydrate kinases;phosphoglucan, water dikinases
At4g30210	code-1-10	group 09	AR2, ATR2, P450 reductase 2
At4g27410	code-1-10	group 09	ANAC072, RD26, NAC (No Apical Meristem) domain transcriptional regulator superfamily protein
At1g59660	code-1-10	group 09	Nucleoporin autopeptidase
At5g66052	code-1-10	group 09	unknown protein; Has 30201 Blast hits to 17322 proteins in 780 species: Archae - 12; Bacteria - 1396; Metazoa - 17338; Fungi - 3422; Plants - 5037; Viruses - 0; Other Eukaryotes - 2996 (source: NCBI BLink).
At5g50160	code-1-10	group 09	ATFRO8, FRO8, ferric reduction oxidase 8
At5g39600	code-1-10	group 09	CONTAINS InterPro DOMAIN/s: Ribosomal protein L53, mitochondrial (InterPro:IPR019716); Has 50 Blast hits to 50 proteins in 19 species: Archae - 0; Bacteria - 0; Metazoa - 6; Fungi - 0; Plants - 42; Viruses - 0; Other Eukaryotes - 2 (source: NCBI BLink).
At3g22200	code-1-10	group 09	GABA-T, HER1, POP2, Pyridoxal phosphate (PLP)-dependent transferases superfamily protein
At3g61710	code-1-10	group 09	ATATG6, AtBECLIN1, ATG6, BECLIN1, AUTOPHAGY 6
At5g23670	code-1-10	group 09	LCB2, long chain base2
At1g66680	code-1-10	group 09	AR401, S-adenosyl-L-methionine-dependent methyltransferases superfamily protein
At2g26300	code-1-10	group 09	ATGPA1, GP ALPHA 1, GPA1, G protein alpha subunit 1
At2g14800	code-1-10	group 09	unknown protein; BEST Arabidopsis thaliana protein match is: unknown protein (TAIR:AT3G44713.1); Has 41 Blast hits to 38 proteins in 14 species: Archae - 0; Bacteria - 0; Metazoa - 7; Fungi - 2; Plants - 16; Viruses - 0; Other Eukaryotes - 16 (source: NCBI BLink).
At2g18700	code-1-10	group 09	ATTPS11, ATTPSB, TPS11, TPS11, trehalose phosphatase/synthase 11
At2g17110	code-1-10	group 09	Protein of unknown function (DUF630 and DUF632)
At5g23050	code-1-10	group 09	AAE17, acyl-activating enzyme 17
At4g12010	code-1-10	group 09	Disease resistance protein (TIR-NBS-LRR class) family
At2g14080	code-1-10	group 09	Disease resistance protein (TIR-NBS-LRR class) family
At3g49590	code-1-10	group 09	Autophagy-related protein 13
At2g37480	code-1-10	group 09	unknown protein; BEST Arabidopsis thaliana protein match is: unknown protein (TAIR:AT3G53670.2); Has 186 Blast hits to 186 proteins in 35 species: Archae - 0; Bacteria - 2; Metazoa - 14; Fungi - 7; Plants - 154; Viruses - 0; Other Eukaryotes - 9 (source: NCBI BLink).
At1g70740	code-1-10	group 09	Protein kinase superfamily protein
At5g47430	code-1-10	group 09	DWNN domain, a CCHC-type zinc finger
At3g07220	code-1-10	group 09	SMAD/FHA domain-containing protein
At1g69680	code-1-10	group 09	Mog1/PsbP/DUF1795-like photosystem II reaction center PsbP family protein
At2g30990	code-1-10	group 09	Protein of unknown function (DUF688)
At1g14510	code-1-10	group 09	AL7, alfin-like 7
At4g14370	code-1-10	group 09	Disease resistance protein (TIR-NBS-LRR class) family
At1g20640	code-1-10	group 09	Plant regulator RWP-RK family protein
At5g26751	code-1-10	group 09	ATSK11, SK 11, shaggy-related kinase 11
At4g00270	code-1-10	group 09	DNA-binding storekeeper protein-related transcriptional regulator
At3g54680	code-1-10	group 09	proteophosphoglycan-related
At5g58980	code-1-10	group 09	Neutral/alkaline non-lysosomal ceramidase
At5g67250	code-1-10	group 09	SKIP2, VFB4, SKP1/ASK1-interacting protein 2
At1g11400	code-1-10	group 09	PYM, partner of Y14-MAGO
At4g10050	code-1-10	group 09	esterase/lipase/thioesterase family protein
At4g15260	code-1-10	group 09	UDP-Glycosyltransferase superfamily protein
At1g58180	code-1-10	group 09	ATBCA6, BCA6, beta carbonic anhydrase 6
At4g18020	code-1-10	group 09	APRR2, PRR2, CheY-like two-component responsive regulator family protein
At5g63880	code-1-10	group 09	VPS20.1, SNF7 family protein
At3g12587	code-1-10	group 09	Oligosaccaryltransferase
At4g27260	code-1-10	group 09	GH3.5, WES1, Auxin-responsive GH3 family protein
At1g53400	code-1-10	group 09	Ubiquitin domain-containing protein
At3g14990	code-1-10	group 09	Class I glutamine amidotransferase-like superfamily protein
At5g17490	code-1-10	group 09	RGL3, RGA-like protein 3
At1g04300	code-1-10	group 09	TRAF-like superfamily protein
At2g27285	code-1-10	group 09	Coiled-coil domain-containing protein 55 (DUF2040)
At5g14390	code-1-10	group 09	alpha/beta-Hydrolases superfamily protein
At2g03470	code-1-10	group 09	ELM2 domain-containing protein
At3g02700	code-1-10	group 09	NC domain-containing protein-related
At3g51630	code-1-10	group 09	ATWNK5, WNK5, ZIK1, with no lysine (K) kinase 5
At3g21070	code-1-10	group 09	ATNADK-1, NADK1, NAD kinase 1
At3g26740	code-1-10	group 09	CCL, CCR-like
At4g24590	code-1-10	group 09	unknown protein; BEST Arabidopsis thaliana protein match is: unknown protein (TAIR:AT5G49710.3); Has 105 Blast hits to 105 proteins in 26 species: Archae - 0; Bacteria - 0; Metazoa - 8; Fungi - 3; Plants - 85; Viruses - 0; Other Eukaryotes - 9 (source: NCBI BLink).
At2g45460	code-1-10	group 09	SMAD/FHA domain-containing protein
At1g12780	code-1-10	group 09	ATUGE1, UGE1, UDP-D-glucose/UDP-D-galactose 4-epimerase 1
At4g17620	code-1-10	group 09	glycine-rich protein
At1g72650	code-1-10	group 09	TRFL6, TRF-like 6
At1g16240	code-1-10	group 09	ATSYP51, SYP51, syntaxin of plants 51
At5g58290	code-1-10	group 09	RPT3, regulatory particle triple-A ATPase 3
At5g47390	code-1-10	group 09	myb-like transcription factor family protein
At2g17370	code-1-10	group 09	HMG2, HMGR2, 3-hydroxy-3-methylglutaryl-CoA reductase 2
At1g74840	code-1-10	group 09	Homeodomain-like superfamily protein
At2g30260	code-1-10	group 09	U2B'', U2 small nuclear ribonucleoprotein B
At3g15930	code-1-10	group 09	Pentatricopeptide repeat (PPR) superfamily protein
At2g37570	code-1-10	group 09	SLT1, HSP20-like chaperones superfamily protein
At2g37150	code-1-10	group 09	RING/U-box superfamily protein
At5g27920	code-1-10	group 09	F-box family protein
At3g14180	code-1-10	group 09	sequence-specific DNA binding transcription factors
At4g01026	code-1-10	group 09	PYL7, RCAR2, PYR1-like 7
At4g04620	code-1-10	group 09	ATG8B, Ubiquitin-like superfamily protein
At4g19860	code-1-10	group 09	alpha/beta-Hydrolases superfamily protein
At3g57670	code-1-10	group 09	NTT, WIP2, C2H2-type zinc finger family protein
At4g28880	code-1-10	group 09	ckl3, casein kinase I-like 3
At1g50600	code-1-10	group 09	SCL5, scarecrow-like 5
At5g54680	code-1-10	group 09	bHLH105, ILR3, basic helix-loop-helix (bHLH) DNA-binding superfamily protein
At2g22720	code-1-10	group 09	SPT2 chromatin protein
At4g25690	code-1-10	group 09	unknown protein; BEST Arabidopsis thaliana protein match is: unknown protein (TAIR:AT4G25670.2); Has 73 Blast hits to 60 proteins in 13 species: Archae - 0; Bacteria - 2; Metazoa - 4; Fungi - 0; Plants - 67; Viruses - 0; Other Eukaryotes - 0 (source: NCBI BLink).
At3g22440	code-1-10	group 09	FRIGIDA-like protein
At1g11175	code-1-10	group 09	other RNA
At3g05530	code-1-10	group 09	ATS6A.2, RPT5A, regulatory particle triple-A ATPase 5A
At1g34340	code-1-10	group 09	alpha/beta-Hydrolases superfamily protein
At3g01770	code-1-10	group 09	ATBET10, BET10, bromodomain and extraterminal domain protein 10
At5g26770	code-1-10	group 09	unknown protein; BEST Arabidopsis thaliana protein match is: unknown protein (TAIR:AT3G05830.1); Has 30201 Blast hits to 17322 proteins in 780 species: Archae - 12; Bacteria - 1396; Metazoa - 17338; Fungi - 3422; Plants - 5037; Viruses - 0; Other Eukaryotes - 2996 (source: NCBI BLink).
At5g66210	code-1-10	group 09	CPK28, calcium-dependent protein kinase 28
At1g60170	code-1-10	group 09	emb1220, pre-mRNA processing ribonucleoprotein binding region-containing protein
At1g05840	code-1-10	group 09	Eukaryotic aspartyl protease family protein
At3g50910	code-1-10	group 09	unknown protein; BEST Arabidopsis thaliana protein match is: unknown protein (TAIR:AT5G66480.1); Has 76 Blast hits to 75 proteins in 28 species: Archae - 0; Bacteria - 10; Metazoa - 7; Fungi - 2; Plants - 49; Viruses - 0; Other Eukaryotes - 8 (source: NCBI BLink).
At3g61630	code-1-10	group 09	CRF6, cytokinin response factor 6
At5g60410	code-1-10	group 09	ATSIZ1, SIZ1, DNA-binding protein with MIZ/SP-RING zinc finger, PHD-finger and SAP domain
At3g06620	code-1-10	group 09	PAS domain-containing protein tyrosine kinase family protein
At1g18160	code-1-10	group 09	Protein kinase superfamily protein
At5g05080	code-1-10	group 09	ATUBC22, UBC22, ubiquitin-conjugating enzyme 22
At3g17880	code-1-10	group 09	ATHIP2, ATTDX, HIP, TDX, tetraticopeptide domain-containing thioredoxin
At4g05050	code-1-10	group 09	UBQ11, ubiquitin 11
At4g16900	code-1-10	group 09	Disease resistance protein (TIR-NBS-LRR class) family
At1g06770	code-1-10	group 09	DRIP1, DREB2A-interacting protein 1
At5g66050	code-1-10	group 09	Wound-responsive family protein
At5g57910	code-1-10	group 09	unknown protein; BEST Arabidopsis thaliana protein match is: unknown protein (TAIR:AT4G30630.1); Has 30201 Blast hits to 17322 proteins in 780 species: Archae - 12; Bacteria - 1396; Metazoa - 17338; Fungi - 3422; Plants - 5037; Viruses - 0; Other Eukaryotes - 2996 (source: NCBI BLink).
At5g42870	code-1-10	group 09	ATPAH2, PAH2, phosphatidic acid phosphohydrolase 2
At4g21450	code-1-10	group 09	PapD-like superfamily protein
At3g22410	code-1-10	group 09	Sec14p-like phosphatidylinositol transfer family protein
At2g01930	code-1-10	group 09	ATBPC1, BBR, BPC1, basic pentacysteine1
At2g17640	code-1-10	group 09	ATSERAT3;1, SAT-106, Trimeric LpxA-like enzymes superfamily protein
At3g48050	code-1-10	group 09	BAH domain ;TFIIS helical bundle-like domain
At4g22840	code-1-10	group 09	Sodium Bile acid symporter family
At3g09850	code-1-10	group 09	D111/G-patch domain-containing protein
At5g10860	code-1-10	group 09	Cystathionine beta-synthase (CBS) family protein
At4g13980	code-1-10	group 09	AT-HSFA5, HSFA5, winged-helix DNA-binding transcription factor family protein
At5g43470	code-1-10	group 09	HRT, RCY1, RPP8, Disease resistance protein (CC-NBS-LRR class) family
At2g44410	code-1-10	group 09	RING/U-box superfamily protein
At3g29670	code-1-10	group 09	HXXXD-type acyl-transferase family protein
At1g21610	code-1-10	group 09	wound-responsive family protein
At5g58575	code-1-10	group 09	CONTAINS InterPro DOMAIN/s: Sgf11, transcriptional regulation (InterPro:IPR013246); Has 30201 Blast hits to 17322 proteins in 780 species: Archae - 12; Bacteria - 1396; Metazoa - 17338; Fungi - 3422; Plants - 5037; Viruses - 0; Other Eukaryotes - 2996 (source: NCBI BLink).
At1g14790	code-1-10	group 09	ATRDRP1, RDR1, RNA-dependent RNA polymerase 1
At1g07630	code-1-10	group 09	PLL5, pol-like 5
At5g20910	code-1-10	group 09	AIP2, RING/U-box superfamily protein
At2g02160	code-1-10	group 09	CCCH-type zinc finger family protein
At5g63970	code-1-10	group 09	Copine (Calcium-dependent phospholipid-binding protein) family
At3g14010	code-1-10	group 09	CID4, CTC-interacting domain 4
At2g46020	code-1-10	group 09	ATBRM, BRM, CHA2, CHR2, transcription regulatory protein SNF2, putative
At5g42820	code-1-10	group 09	ATU2AF35B, U2AF35B, Zinc finger C-x8-C-x5-C-x3-H type family protein
At2g26670	code-1-10	group 09	ATHO1, GUN2, HO1, HY1, HY6, TED4, Plant haem oxygenase (decyclizing) family protein
At4g09020	code-1-10	group 09	ATISA3, ISA3, isoamylase 3
At1g28260	code-1-10	group 09	Telomerase activating protein Est1
At3g02550	code-1-10	group 09	LBD41, LOB domain-containing protein 41
At4g02640	code-1-10	group 09	ATBZIP10, BZO2H1, bZIP transcription factor family protein
At2g17290	code-1-10	group 09	ATCDPK3, ATCPK6, CPK6, Calcium-dependent protein kinase family protein
At3g22380	code-1-10	group 09	TIC, time for coffee
At4g09560	code-1-10	group 09	Protease-associated (PA) RING/U-box zinc finger family protein
At1g68140	code-1-10	group 09	Protein of unknown function (DUF1644)
At1g55110	code-1-10	group 09	AtIDD7, IDD7, indeterminate(ID)-domain 7
At1g66700	code-1-10	group 09	PXMT1, S-adenosyl-L-methionine-dependent methyltransferases superfamily protein
At5g57350	code-1-10	group 09	AHA3, ATAHA3, HA3, H(+)-ATPase 3
At4g38600	code-1-10	group 09	KAK, UPL3, HEAT repeat ;HECT-domain (ubiquitin-transferase)
At2g15480	code-1-10	group 09	UGT73B5, UDP-glucosyl transferase 73B5
At5g05980	code-1-10	group 09	ATDFB, DFB, DHFS-FPGS homolog B
At1g18210	code-1-10	group 09	Calcium-binding EF-hand family protein
At4g04630	code-1-10	group 09	Protein of unknown function, DUF584
At4g22740	code-1-10	group 09	glycine-rich protein
At4g34100	code-1-10	group 09	RING/U-box superfamily protein
At5g14540	code-1-10	group 09	Protein of unknown function (DUF1421)
At2g33710	code-1-10	group 09	Integrase-type DNA-binding superfamily protein
At3g61600	code-1-10	group 09	ATPOB1, POB1, POZ/BTB containin G-protein 1
At5g54870	code-1-10	group 09	unknown protein; FUNCTIONS IN: molecular_function unknown; INVOLVED IN: biological_process unknown; LOCATED IN: vacuole; EXPRESSED IN: 24 plant structures; EXPRESSED DURING: 15 growth stages; BEST Arabidopsis thaliana protein match is: unknown protein (TAIR:AT4G27020.1); Has 1807 Blast hits to 1807 proteins in 277 species: Archae - 0; Bacteria - 0; Metazoa - 736; Fungi - 347; Plants - 385; Viruse…
At3g60600	code-1-10	group 09	(AT)VAP, VAP, VAP27, VAP27-1, vesicle associated protein
At4g17670	code-1-10	group 09	Protein of unknown function (DUF581)
At4g02880	code-1-10	group 09	unknown protein; BEST Arabidopsis thaliana protein match is: unknown protein (TAIR:AT1G03290.2); Has 30201 Blast hits to 17322 proteins in 780 species: Archae - 12; Bacteria - 1396; Metazoa - 17338; Fungi - 3422; Plants - 5037; Viruses - 0; Other Eukaryotes - 2996 (source: NCBI BLink).
At5g16830	code-1-10	group 09	ATPEP12, ATSYP21, PEP12, PEP12P, SYP21, syntaxin of plants 21
At2g22240	code-1-10	group 09	ATIPS2, ATMIPS2, MIPS2, myo-inositol-1-phosphate synthase 2
At5g46710	code-1-10	group 09	PLATZ transcription factor family protein
At3g09770	code-1-10	group 09	RING/U-box superfamily protein
At5g56750	code-1-10	group 09	NDL1, N-MYC downregulated-like 1
At3g11960	code-1-10	group 09	Cleavage and polyadenylation specificity factor (CPSF) A subunit protein
At2g46900	code-1-10	group 09	CONTAINS InterPro DOMAIN/s: Basic helix-loop-helix, Nulp1-type (InterPro:IPR006994); Has 2929 Blast hits to 2464 proteins in 333 species: Archae - 2; Bacteria - 151; Metazoa - 913; Fungi - 372; Plants - 141; Viruses - 47; Other Eukaryotes - 1303 (source: NCBI BLink).
At5g25210	code-1-10	group 09	unknown protein; BEST Arabidopsis thaliana protein match is: unknown protein (TAIR:AT4G32030.1); Has 30201 Blast hits to 17322 proteins in 780 species: Archae - 12; Bacteria - 1396; Metazoa - 17338; Fungi - 3422; Plants - 5037; Viruses - 0; Other Eukaryotes - 2996 (source: NCBI BLink).
At2g18750	code-1-10	group 09	Calmodulin-binding protein
At1g59910	code-1-10	group 09	Actin-binding FH2 (formin homology 2) family protein
At5g58200	code-1-10	group 09	Calcineurin-like metallo-phosphoesterase superfamily protein
At1g10170	code-1-10	group 09	ATNFXL1, NFXL1, NF-X-like 1
At1g33680	code-1-10	group 09	KH domain-containing protein
At5g22920	code-1-10	group 09	CHY-type/CTCHY-type/RING-type Zinc finger protein
At2g24645	code-1-10	group 09	Transcriptional factor B3 family protein
At1g48300	code-1-10	group 09	unknown protein; FUNCTIONS IN: molecular_function unknown; INVOLVED IN: biological_process unknown; LOCATED IN: endomembrane system; EXPRESSED IN: 24 plant structures; EXPRESSED DURING: 15 growth stages; Has 96 Blast hits to 87 proteins in 37 species: Archae - 0; Bacteria - 2; Metazoa - 12; Fungi - 2; Plants - 65; Viruses - 0; Other Eukaryotes - 15 (source: NCBI BLink).
At1g17210	code-1-10	group 09	ATILP1, ILP1, IAP-like protein 1
At1g73820	code-1-10	group 09	Ssu72-like family protein
At1g54410	code-1-10	group 09	dehydrin family protein
At5g06610	code-1-10	group 09	Protein of unknown function (DUF620)
At3g29680	code-1-10	group 09	HXXXD-type acyl-transferase family protein
At5g02910	code-1-10	group 09	F-box/RNI-like superfamily protein
At2g01940	code-1-10	group 09	ATIDD15, SGR5, C2H2-like zinc finger protein
At5g37780	code-1-10	group 09	ACAM-1, CAM1, TCH1, calmodulin 1
At2g19180	code-1-10	group 09	unknown protein; BEST Arabidopsis thaliana protein match is: unknown protein (TAIR:AT1G16840.1); Has 64 Blast hits to 64 proteins in 12 species: Archae - 0; Bacteria - 0; Metazoa - 0; Fungi - 0; Plants - 64; Viruses - 0; Other Eukaryotes - 0 (source: NCBI BLink).
At3g26200	code-1-10	group 09	CYP71B22, cytochrome P450, family 71, subfamily B, polypeptide 22
At5g13010	code-1-10	group 09	EMB3011, RNA helicase family protein
At1g68600	code-1-10	group 09	Aluminium activated malate transporter family protein
At1g54150	code-1-10	group 09	E3 Ubiquitin ligase family protein
At1g13450	code-1-10	group 09	Homeodomain-like superfamily protein
At1g53580	code-1-10	group 09	ETHE1, GLX2-3, GLY3, glyoxalase II 3
At3g10770	code-1-10	group 09	Single-stranded nucleic acid binding R3H protein
At5g01950	code-1-10	group 09	Leucine-rich repeat protein kinase family protein
At1g03365	code-1-10	group 09	RING/U-box superfamily protein
At5g22450	code-1-10	group 09	unknown protein; LOCATED IN: chloroplast; EXPRESSED IN: 22 plant structures; EXPRESSED DURING: 13 growth stages; BEST Arabidopsis thaliana protein match is: unknown protein (TAIR:AT2G19390.1); Has 30201 Blast hits to 17322 proteins in 780 species: Archae - 12; Bacteria - 1396; Metazoa - 17338; Fungi - 3422; Plants - 5037; Viruses - 0; Other Eukaryotes - 2996 (source: NCBI BLink).
At2g47000	code-1-10	group 09	ABCB4, ATPGP4, MDR4, PGP4, ATP binding cassette subfamily B4
At5g04910	code-1-10	group 09	unknown protein; Has 71 Blast hits to 71 proteins in 36 species: Archae - 0; Bacteria - 0; Metazoa - 17; Fungi - 0; Plants - 40; Viruses - 0; Other Eukaryotes - 14 (source: NCBI BLink).
At1g53440	code-1-10	group 09	Leucine-rich repeat transmembrane protein kinase
At2g17500	code-1-10	group 09	Auxin efflux carrier family protein
At3g45040	code-1-10	group 09	phosphatidate cytidylyltransferase family protein
At1g09060	code-1-10	group 09	Zinc finger, RING-type;Transcription factor jumonji/aspartyl beta-hydroxylase
At5g16410	code-1-10	group 09	HXXXD-type acyl-transferase family protein
At2g17990	code-1-10	group 09	BEST Arabidopsis thaliana protein match is: kinectin-related (TAIR:AT5G66250.3); Has 7578 Blast hits to 6129 proteins in 783 species: Archae - 220; Bacteria - 1045; Metazoa - 3605; Fungi - 575; Plants - 442; Viruses - 38; Other Eukaryotes - 1653 (source: NCBI BLink).
At2g39430	code-1-10	group 09	Disease resistance-responsive (dirigent-like protein) family protein
At5g42080	code-1-10	group 09	ADL1, ADL1A, AG68, DL1, DRP1A, RSW9, dynamin-like protein
At4g10925	code-1-10	group 09	Nuclear transport factor 2 (NTF2) family protein
At5g41080	code-1-10	group 09	PLC-like phosphodiesterases superfamily protein
At5g20320	code-1-10	group 09	ATDCL4, DCL4, dicer-like 4
At4g35790	code-1-10	group 09	ATPLDDELTA, PLDDELTA, phospholipase D delta
At1g05675	code-1-11	group 10	UDP-Glycosyltransferase superfamily protein
At3g02340	code-1-11	group 10	RING/U-box superfamily protein
At5g54855	code-1-11	group 10	Pollen Ole e 1 allergen and extensin family protein
At5g49890	code-1-11	group 10	ATCLC-C, CLC-C, chloride channel C
At4g15540	code-1-11	group 10	EamA-like transporter family
At2g42330	code-1-11	group 10	GC-rich sequence DNA-binding factor-like protein with Tuftelin interacting domain
At3g57330	code-1-11	group 10	ACA11, autoinhibited Ca2+-ATPase 11
At1g21680	code-1-11	group 10	DPP6 N-terminal domain-like protein
At3g26510	code-1-11	group 10	Octicosapeptide/Phox/Bem1p family protein
At1g76590	code-1-11	group 10	PLATZ transcription factor family protein
At4g35600	code-1-11	group 10	CONNEXIN 32, Protein kinase superfamily protein
At1g21000	code-1-11	group 10	PLATZ transcription factor family protein
At4g31130	code-1-11	group 10	Protein of unknown function (DUF1218)
At4g20850	code-1-11	group 10	TPP2, tripeptidyl peptidase ii
At3g01310	code-1-11	group 10	Phosphoglycerate mutase-like family protein
At2g20960	code-1-11	group 10	pEARLI4, Arabidopsis phospholipase-like protein (PEARLI 4) family
At5g12890	code-1-11	group 10	UDP-Glycosyltransferase superfamily protein
At3g50840	code-1-11	group 10	Phototropic-responsive NPH3 family protein
At1g67810	code-1-11	group 10	SUFE2, sulfur E2
At5g50780	code-1-11	group 10	Histidine kinase-, DNA gyrase B-, and HSP90-like ATPase family protein
At1g06570	code-1-11	group 10	HPD, PDS1, phytoene desaturation 1
At4g16520	code-1-11	group 10	ATG8F, Ubiquitin-like superfamily protein
At1g03750	code-1-11	group 10	CHR9, switch 2
At4g20380	code-1-11	group 10	LSD1, LSD1 zinc finger family protein
At4g12290	code-1-11	group 10	Copper amine oxidase family protein
At1g63800	code-1-11	group 10	UBC5, ubiquitin-conjugating enzyme 5
At5g66480	code-1-11	group 10	unknown protein; FUNCTIONS IN: molecular_function unknown; INVOLVED IN: biological_process unknown; LOCATED IN: chloroplast; BEST Arabidopsis thaliana protein match is: unknown protein (TAIR:AT3G50910.1); Has 30201 Blast hits to 17322 proteins in 780 species: Archae - 12; Bacteria - 1396; Metazoa - 17338; Fungi - 3422; Plants - 5037; Viruses - 0; Other Eukaryotes - 2996 (source: NCBI BLink).
At1g04970	code-1-11	group 10	lipid-binding serum glycoprotein family protein
At1g02660	code-1-11	group 10	alpha/beta-Hydrolases superfamily protein
At1g08230	code-1-11	group 10	ATGAT1, GAT1, Transmembrane amino acid transporter family protein
At5g45250	code-1-11	group 10	RPS4, Disease resistance protein (TIR-NBS-LRR class) family
At1g29690	code-1-11	group 10	CAD1, MAC/Perforin domain-containing protein
At3g15500	code-1-11	group 10	ANAC055, ATNAC3, NAC055, NAC3, NAC domain containing protein 3
At1g22930	code-1-11	group 10	T-complex protein 11
At2g41430	code-1-11	group 10	CID1, ERD15, LSR1, dehydration-induced protein (ERD15)
At2g37650	code-1-11	group 10	GRAS family transcription factor
At4g33300	code-1-11	group 10	ADR1-L1, ADR1-like 1
At4g21510	code-1-11	group 10	F-box family protein
At3g26910	code-1-11	group 10	hydroxyproline-rich glycoprotein family protein
At1g75440	code-1-11	group 10	UBC16, ubiquitin-conjugating enzyme 16
At4g23470	code-1-11	group 10	PLAC8 family protein
At1g19330	code-1-11	group 10	unknown protein; BEST Arabidopsis thaliana protein match is: unknown protein (TAIR:AT1G75060.1); Has 145 Blast hits to 145 proteins in 43 species: Archae - 0; Bacteria - 0; Metazoa - 40; Fungi - 0; Plants - 104; Viruses - 0; Other Eukaryotes - 1 (source: NCBI BLink).
At1g45976	code-1-11	group 10	SBP1, S-ribonuclease binding protein 1
At5g64250	code-1-11	group 10	Aldolase-type TIM barrel family protein
At5g51070	code-1-11	group 10	CLPD, ERD1, SAG15, Clp ATPase
At3g49490	code-1-11	group 10	unknown protein; Has 722 Blast hits to 186 proteins in 64 species: Archae - 0; Bacteria - 30; Metazoa - 72; Fungi - 48; Plants - 38; Viruses - 0; Other Eukaryotes - 534 (source: NCBI BLink).
At4g17500	code-1-11	group 10	ATERF-1, ERF-1, ethylene responsive element binding factor 1
At5g23240	code-1-11	group 10	DNAJ heat shock N-terminal domain-containing protein
At4g34390	code-1-11	group 10	XLG2, extra-large GTP-binding protein 2
At3g23790	code-1-11	group 10	AAE16, AMP-dependent synthetase and ligase family protein
At2g41710	code-1-11	group 10	Integrase-type DNA-binding superfamily protein
At3g23920	code-1-11	group 10	BAM1, BMY7, TR-BAMY, beta-amylase 1
At4g30960	code-1-11	group 10	ATCIPK6, CIPK6, SIP3, SNRK3.14, SOS3-interacting protein 3
At2g41835	code-1-11	group 10	zinc finger (C2H2 type, AN1-like) family protein
At5g58430	code-1-11	group 10	ATEXO70B1, EXO70B1, exocyst subunit exo70 family protein B1
At1g76150	code-1-11	group 10	ATECH2, ECH2, enoyl-CoA hydratase 2
At5g03240	code-1-11	group 10	UBQ3, polyubiquitin 3
At1g73870	code-1-11	group 10	B-box type zinc finger protein with CCT domain
At4g29900	code-1-11	group 10	ACA10, ATACA10, CIF1, autoinhibited Ca(2+)-ATPase 10
At4g20720	code-1-11	group 10	dentin sialophosphoprotein-related
At3g26100	code-1-11	group 10	Regulator of chromosome condensation (RCC1) family protein
At4g11850	code-1-11	group 10	MEE54, PLDGAMMA1, phospholipase D gamma 1
At1g50480	code-1-11	group 10	THFS, 10-formyltetrahydrofolate synthetase
At3g45640	code-1-11	group 10	ATMAPK3, ATMPK3, MPK3, mitogen-activated protein kinase 3
At5g54940	code-1-11	group 10	Translation initiation factor SUI1 family protein
At5g43450	code-1-11	group 10	2-oxoglutarate (2OG) and Fe(II)-dependent oxygenase superfamily protein
At3g44400	code-1-11	group 10	Disease resistance protein (TIR-NBS-LRR class) family
At2g40970	code-1-11	group 10	MYBC1, Homeodomain-like superfamily protein
At2g22010	code-1-11	group 10	RKP, related to KPC1
At1g29400	code-1-11	group 10	AML5, ML5, MEI2-like protein 5
At4g20330	code-1-11	group 10	Transcription initiation factor TFIIE, beta subunit
At1g12970	code-1-11	group 10	PIRL3, plant intracellular ras group-related LRR 3
At3g07780	code-1-11	group 10	OBE1, Protein of unknown function (DUF1423)
At2g38400	code-1-11	group 10	AGT3, alanine:glyoxylate aminotransferase 3
At1g15750	code-1-11	group 10	TPL, WSIP1, Transducin family protein / WD-40 repeat family protein
At5g11670	code-1-11	group 10	ATNADP-ME2, NADP-ME2, NADP-malic enzyme 2
At2g15890	code-1-11	group 10	MEE14, maternal effect embryo arrest 14
At1g28230	code-1-11	group 10	ATPUP1, PUP1, purine permease 1
At4g11300	code-1-11	group 10	Protein of unknown function (DUF793)
At4g21550	code-1-11	group 10	VAL3, VP1/ABI3-like 3
At2g30440	code-1-11	group 10	TPP, thylakoid processing peptide
At1g08900	code-1-11	group 10	Major facilitator superfamily protein
At1g69840	code-1-11	group 10	SPFH/Band 7/PHB domain-containing membrane-associated protein family
At4g39090	code-1-11	group 10	RD19, RD19A, Papain family cysteine protease
At4g20070	code-1-11	group 10	AAH, ATAAH, allantoate amidohydrolase
At5g09740	code-1-11	group 10	HAM2, histone acetyltransferase of the MYST family 2
At4g12040	code-1-11	group 10	A20/AN1-like zinc finger family protein
At5g45130	code-1-11	group 10	ATRAB-F2A, ATRAB5A, ATRABF2A, RAB-F2A, RAB5A, RABF2A, RHA1, RAB homolog 1
At3g49800	code-1-11	group 10	BSD domain-containing protein
At5g16370	code-1-11	group 10	AAE5, acyl activating enzyme 5
At4g35830	code-1-11	group 10	ACO1, aconitase 1
At3g10640	code-1-11	group 10	VPS60.1, SNF7 family protein
At2g25850	code-1-11	group 10	PAPS2, poly(A) polymerase 2
At1g65660	code-1-11	group 10	SMP1, Pre-mRNA splicing Prp18-interacting factor
At4g33940	code-1-11	group 10	RING/U-box superfamily protein
At4g08555	code-1-11	group 10	unknown protein; FUNCTIONS IN: molecular_function unknown; INVOLVED IN: biological_process unknown; LOCATED IN: cellular_component unknown; EXPRESSED IN: cultured cell; Has 4 Blast hits to 4 proteins in 2 species: Archae - 0; Bacteria - 0; Metazoa - 0; Fungi - 0; Plants - 4; Viruses - 0; Other Eukaryotes - 0 (source: NCBI BLink).
At2g25900	code-1-11	group 10	ATCTH, ATTZF1, Zinc finger C-x8-C-x5-C-x3-H type family protein
At2g23790	code-1-11	group 10	Protein of unknown function (DUF607)
At2g21500	code-1-11	group 10	RING/U-box superfamily protein
At1g22370	code-1-11	group 10	AtUGT85A5, UGT85A5, UDP-glucosyl transferase 85A5
At1g53320	code-1-11	group 10	AtTLP7, TLP7, tubby like protein 7
At5g35690	code-1-11	group 10	CONTAINS InterPro DOMAIN/s: WLM (InterPro:IPR013536), PUB domain (InterPro:IPR018997), PUG domain (InterPro:IPR006567); BEST Arabidopsis thaliana protein match is: zinc ion binding (TAIR:AT1G55915.1); Has 30201 Blast hits to 17322 proteins in 780 species: Archae - 12; Bacteria - 1396; Metazoa - 17338; Fungi - 3422; Plants - 5037; Viruses - 0; Other Eukaryotes - 2996 (source: NCBI BLink).
At3g51110	code-1-11	group 10	Tetratricopeptide repeat (TPR)-like superfamily protein
At4g27450	code-1-11	group 10	Aluminium induced protein with YGL and LRDR motifs
At1g78420	code-1-11	group 10	RING/U-box superfamily protein
At4g39955	code-1-11	group 10	alpha/beta-Hydrolases superfamily protein
At1g27290	code-1-11	group 10	unknown protein; Has 44 Blast hits to 44 proteins in 12 species: Archae - 0; Bacteria - 0; Metazoa - 0; Fungi - 0; Plants - 44; Viruses - 0; Other Eukaryotes - 0 (source: NCBI BLink).
At5g20280	code-1-11	group 10	ATSPS1F, SPS1F, sucrose phosphate synthase 1F
At1g19020	code-1-11	group 10	unknown protein; BEST Arabidopsis thaliana protein match is: unknown protein (TAIR:AT3G48180.1); Has 88 Blast hits to 88 proteins in 15 species: Archae - 0; Bacteria - 0; Metazoa - 0; Fungi - 0; Plants - 88; Viruses - 0; Other Eukaryotes - 0 (source: NCBI BLink).
At5g61530	code-1-11	group 10	small G protein family protein / RhoGAP family protein
At4g15760	code-1-11	group 10	MO1, monooxygenase 1
At5g49450	code-1-11	group 10	AtbZIP1, bZIP1, basic leucine-zipper 1
At4g19880	code-1-11	group 10	Glutathione S-transferase family protein
At3g61890	code-1-11	group 10	ATHB-12, ATHB12, HB-12, homeobox 12
At3g19290	code-1-11	group 10	ABF4, AREB2, ABRE binding factor 4
At2g06530	code-1-11	group 10	VPS2.1, SNF7 family protein
At4g16190	code-1-11	group 10	Papain family cysteine protease
At1g69490	code-1-11	group 10	ANAC029, ATNAP, NAP, NAC-like, activated by AP3/PI
At1g14740	code-1-11	group 10	Protein of unknown function (DUF1423)
At1g06400	code-1-11	group 10	ARA-2, ARA2, ATRAB11E, ATRABA1A, Ras-related small GTP-binding family protein
At5g18470	code-1-11	group 10	Curculin-like (mannose-binding) lectin family protein
At1g06110	code-1-11	group 10	SKIP16, SKP1/ASK-interacting protein 16
At1g18020	code-1-11	group 10	FMN-linked oxidoreductases superfamily protein
At3g11100	code-1-11	group 10	sequence-specific DNA binding transcription factors
At2g35680	code-1-11	group 10	Phosphotyrosine protein phosphatases superfamily protein
At1g47128	code-1-11	group 10	RD21, RD21A, Granulin repeat cysteine protease family protein
At1g50740	code-1-11	group 10	Transmembrane proteins 14C
At1g09070	code-1-11	group 10	(AT)SRC2, SRC2, soybean gene regulated by cold-2
At5g54730	code-1-11	group 10	ATATG18F, ATG18F, G18F, homolog of yeast autophagy 18 (ATG18) F
At1g04400	code-1-11	group 10	AT-PHH1, ATCRY2, CRY2, FHA, PHH1, cryptochrome 2
At2g18670	code-1-11	group 10	RING/U-box superfamily protein
At4g17900	code-1-11	group 10	PLATZ transcription factor family protein
At1g54130	code-1-11	group 10	AT-RSH3, ATRSH3, RSH3, RELA/SPOT homolog 3
At3g09830	code-1-11	group 10	Protein kinase superfamily protein
At3g15450	code-1-11	group 10	Aluminium induced protein with YGL and LRDR motifs
At5g54980	code-1-11	group 10	Uncharacterised protein family (UPF0497)
At3g03870	code-1-11	group 10	unknown protein; BEST Arabidopsis thaliana protein match is: unknown protein (TAIR:AT5G18130.1); Has 41 Blast hits to 41 proteins in 11 species: Archae - 0; Bacteria - 0; Metazoa - 2; Fungi - 0; Plants - 39; Viruses - 0; Other Eukaryotes - 0 (source: NCBI BLink).
At2g43680	code-1-11	group 10	IQD14, IQ-domain 14
At2g15695	code-1-11	group 10	Protein of unknown function DUF829, transmembrane 53
At3g14067	code-1-11	group 10	Subtilase family protein
At5g64260	code-1-11	group 10	EXL2, EXORDIUM like 2
At4g35750	code-1-11	group 10	SEC14 cytosolic factor family protein / phosphoglyceride transfer family protein
At1g07520	code-1-11	group 10	GRAS family transcription factor
At1g32700	code-1-11	group 10	PLATZ transcription factor family protein
At4g13830	code-1-11	group 10	J20, DNAJ-like 20
At4g12720	code-1-11	group 10	AtNUDT7, ATNUDX7, GFG1, NUDT7, MutT/nudix family protein
At3g50210	code-1-11	group 10	2-oxoglutarate (2OG) and Fe(II)-dependent oxygenase superfamily protein
At3g49790	code-1-11	group 10	Carbohydrate-binding protein
At5g09620	code-1-11	group 10	Octicosapeptide/Phox/Bem1p family protein
At3g04350	code-1-11	group 10	Plant protein of unknown function (DUF946)
At1g17990	code-1-11	group 10	FMN-linked oxidoreductases superfamily protein
At4g32940	code-1-11	group 10	GAMMA-VPE, GAMMAVPE, gamma vacuolar processing enzyme
At4g01840	code-1-11	group 10	ATKCO5, ATTPK5, KCO5, TPK5, Ca2+ activated outward rectifying K+ channel 5
At2g26560	code-1-11	group 10	PLA IIA, PLA2A, PLP2, PLP2, phospholipase A 2A
At4g03200	code-1-11	group 10	catalytics
At3g01850	code-1-11	group 10	Aldolase-type TIM barrel family protein
At1g22160	code-1-11	group 10	Protein of unknown function (DUF581)
At2g15880	code-1-11	group 10	Leucine-rich repeat (LRR) family protein
At2g29670	code-1-11	group 10	Tetratricopeptide repeat (TPR)-like superfamily protein
At1g62600	code-1-11	group 10	Flavin-binding monooxygenase family protein
At3g04640	code-1-11	group 10	glycine-rich protein
At3g19990	code-1-11	group 10	unknown protein; INVOLVED IN: biological_process unknown; LOCATED IN: chloroplast stroma, chloroplast; EXPRESSED IN: 23 plant structures; EXPRESSED DURING: 13 growth stages; Has 118 Blast hits to 118 proteins in 41 species: Archae - 0; Bacteria - 42; Metazoa - 0; Fungi - 0; Plants - 56; Viruses - 0; Other Eukaryotes - 20 (source: NCBI BLink).
At4g11000	code-1-11	group 10	Ankyrin repeat family protein
At1g66880	code-1-11	group 10	Protein kinase superfamily protein
At3g14050	code-1-11	group 10	AT-RSH2, ATRSH2, RSH2, RELA/SPOT homolog 2
At2g07180	code-1-11	group 10	Protein kinase superfamily protein
At1g56220	code-1-11	group 10	Dormancy/auxin associated family protein
At2g41100	code-1-11	group 10	ATCAL4, TCH3, Calcium-binding EF hand family protein
At3g07880	code-1-11	group 10	SCN1, Immunoglobulin E-set superfamily protein
At1g09970	code-1-11	group 10	LRR XI-23, RLK7, Leucine-rich receptor-like protein kinase family protein
At1g74940	code-1-11	group 10	Protein of unknown function (DUF581)
At1g70530	code-1-11	group 10	CRK3, cysteine-rich RLK (RECEPTOR-like protein kinase) 3
At4g30200	code-1-11	group 10	VEL1, vernalization5/VIN3-like
At2g13790	code-1-11	group 10	ATSERK4, BAK7, BKK1, SERK4, somatic embryogenesis receptor-like kinase 4
At1g48490	code-1-11	group 10	Protein kinase superfamily protein
At2g22300	code-1-11	group 10	CAMTA3, SR1, signal responsive 1
At5g48370	code-1-11	group 10	Thioesterase/thiol ester dehydrase-isomerase superfamily protein
At4g34138	code-1-11	group 10	UGT73B1, UDP-glucosyl transferase 73B1
At1g22280	code-1-11	group 10	PAPP2C, phytochrome-associated protein phosphatase type 2C
At5g37600	code-1-11	group 10	ATGLN1;1, ATGSR1, GLN1;1, GSR 1, glutamine synthase clone R1
At3g53960	code-1-11	group 10	Major facilitator superfamily protein
At1g15400	code-1-11	group 10	unknown protein; FUNCTIONS IN: molecular_function unknown; INVOLVED IN: biological_process unknown; LOCATED IN: plasma membrane; EXPRESSED IN: 23 plant structures; EXPRESSED DURING: 13 growth stages; BEST Arabidopsis thaliana protein match is: unknown protein (TAIR:AT1G80180.1); Has 82 Blast hits to 82 proteins in 16 species: Archae - 0; Bacteria - 4; Metazoa - 0; Fungi - 0; Plants - 75; Viruses …
At4g18120	code-1-11	group 10	AML3, ML3, MEI2-like 3
At3g57340	code-1-11	group 10	Heat shock protein DnaJ, N-terminal with domain of unknown function (DUF1977)
At3g26180	code-1-11	group 10	CYP71B20, cytochrome P450, family 71, subfamily B, polypeptide 20
At1g03740	code-1-11	group 10	Protein kinase superfamily protein
At2g29300	code-1-11	group 10	NAD(P)-binding Rossmann-fold superfamily protein
At2g19810	code-1-11	group 10	CCCH-type zinc finger family protein
At4g20880	code-1-11	group 10	ethylene-responsive nuclear protein / ethylene-regulated nuclear protein (ERT2)
At4g02430	code-1-11	group 10	RNA-binding (RRM/RBD/RNP motifs) family protein
At3g62590	code-1-11	group 10	alpha/beta-Hydrolases superfamily protein
At3g21260	code-1-11	group 10	GLTP3, Glycolipid transfer protein (GLTP) family protein
At5g24890	code-1-11	group 10	unknown protein; FUNCTIONS IN: molecular_function unknown; INVOLVED IN: biological_process unknown; LOCATED IN: cellular_component unknown; EXPRESSED IN: 24 plant structures; EXPRESSED DURING: 13 growth stages; BEST Arabidopsis thaliana protein match is: unknown protein (TAIR:AT2G24550.1); Has 1807 Blast hits to 1807 proteins in 277 species: Archae - 0; Bacteria - 0; Metazoa - 736; Fungi - 347; P…
At5g16800	code-1-11	group 10	Acyl-CoA N-acyltransferases (NAT) superfamily protein
At4g01000	code-1-11	group 10	Ubiquitin-like superfamily protein
At1g33970	code-1-11	group 10	P-loop containing nucleoside triphosphate hydrolases superfamily protein
At5g61210	code-1-11	group 10	ATSNAP33, ATSNAP33B, SNAP33, SNP33, soluble N-ethylmaleimide-sensitive factor adaptor protein 33
At2g03760	code-1-11	group 10	AtSOT1, AtSOT12, ATST1, RAR047, SOT12, ST, ST1, sulphotransferase 12
At3g10420	code-1-11	group 10	P-loop containing nucleoside triphosphate hydrolases superfamily protein
At3g16030	code-1-11	group 10	CES101, lectin protein kinase family protein
At5g64180	code-1-11	group 10	unknown protein; Has 1807 Blast hits to 1807 proteins in 277 species: Archae - 0; Bacteria - 0; Metazoa - 736; Fungi - 347; Plants - 385; Viruses - 0; Other Eukaryotes - 339 (source: NCBI BLink).
At3g63500	code-1-11	group 10	Protein of unknown function (DUF1423)
At2g27200	code-1-11	group 10	P-loop containing nucleoside triphosphate hydrolases superfamily protein
At2g18960	code-1-11	group 10	AHA1, HA1, OST2, PMA, H(+)-ATPase 1
At5g15330	code-1-11	group 10	ATSPX4, SPX4, SPX domain gene 4
At2g02710	code-1-11	group 10	PLP, PLPA, PLPB, PLPC, PAS/LOV protein B
At3g63210	code-1-11	group 10	MARD1, Protein of unknown function (DUF581)
At1g15125	code-1-11	group 10	S-adenosyl-L-methionine-dependent methyltransferases superfamily protein
At4g17230	code-1-11	group 10	SCL13, SCARECROW-like 13
At4g02340	code-1-11	group 10	alpha/beta-Hydrolases superfamily protein
At5g42220	code-1-11	group 10	Ubiquitin-like superfamily protein
At4g32480	code-1-11	group 10	Protein of unknown function (DUF506)
At4g15530	code-1-11	group 10	PPDK, pyruvate orthophosphate dikinase
At1g18570	code-1-11	group 10	AtMYB51, BW51A, BW51B, HIG1, MYB51, myb domain protein 51
At2g23320	code-1-11	group 10	WRKY15, WRKY DNA-binding protein 15
At5g18130	code-1-11	group 10	unknown protein; BEST Arabidopsis thaliana protein match is: unknown protein (TAIR:AT3G03870.2); Has 1807 Blast hits to 1807 proteins in 277 species: Archae - 0; Bacteria - 0; Metazoa - 736; Fungi - 347; Plants - 385; Viruses - 0; Other Eukaryotes - 339 (source: NCBI BLink).
At1g77000	code-1-11	group 10	ATSKP2;2, SKP2B, RNI-like superfamily protein
At2g23810	code-1-11	group 10	TET8, tetraspanin8
At4g26400	code-1-11	group 10	RING/U-box superfamily protein
At2g39050	code-1-11	group 10	hydroxyproline-rich glycoprotein family protein
At5g41340	code-1-11	group 10	ATUBC4, UBC4, ubiquitin conjugating enzyme 4
At1g03610	code-1-11	group 10	Protein of unknown function (DUF789)
At1g30410	code-1-11	group 10	ATMRP13, MRP13, multidrug resistance-associated protein 13
At1g26380	code-1-11	group 10	FAD-binding Berberine family protein
At1g14370	code-1-11	group 10	APK2A, PBL2, protein kinase 2A
At5g07270	code-1-11	group 10	XBAT33, XB3 ortholog 3 in Arabidopsis thaliana
At3g18350	code-1-11	group 10	Plant protein of unknown function (DUF639)
At1g70290	code-1-11	group 10	ATTPS8, ATTPSC, TPS8, trehalose-6-phosphatase synthase S8
At1g18010	code-1-11	group 10	Major facilitator superfamily protein
At1g18470	code-1-11	group 10	Transmembrane Fragile-X-F-associated protein
At1g29760	code-1-11	group 10	Putative adipose-regulatory protein (Seipin)
At5g05140	code-1-11	group 10	Transcription elongation factor (TFIIS) family protein
At1g53780	code-1-11	group 10	peptidyl-prolyl cis-trans isomerases;hydrolases;nucleoside-triphosphatases;ATP binding;nucleotide binding;ATPases
At1g63830	code-1-11	group 10	PLAC8 family protein
At1g27770	code-1-11	group 10	ACA1, PEA1, autoinhibited Ca2+-ATPase 1
At3g08760	code-1-11	group 10	ATSIK, Protein kinase superfamily protein
At5g55970	code-1-11	group 10	RING/U-box superfamily protein
At4g39910	code-1-11	group 10	ATUBP3, UBP3, ubiquitin-specific protease 3
At2g32150	code-1-11	group 10	Haloacid dehalogenase-like hydrolase (HAD) superfamily protein
At1g80920	code-1-11	group 10	J8, Chaperone DnaJ-domain superfamily protein
At3g18980	code-1-11	group 10	ETP1, EIN2 targeting protein1
At2g01450	code-1-11	group 10	ATMPK17, MPK17, MAP kinase 17
At1g76320	code-1-11	group 10	FRS4, FAR1-related sequence 4
At5g04720	code-1-11	group 10	ADR1-L2, ADR1-like 2
At5g52760	code-101	group 11	Copper transport protein family
At5g18780	code-101	group 11	F-box/RNI-like superfamily protein
At4g35480	code-101	group 11	RHA3B, RING-H2 finger A3B
At2g04690	code-101	group 11	Pyridoxamine 5'-phosphate oxidase family protein
At5g18490	code-101	group 11	Plant protein of unknown function (DUF946)
At2g24550	code-101	group 11	unknown protein; BEST Arabidopsis thaliana protein match is: unknown protein (TAIR:AT4G31510.1); Has 219 Blast hits to 219 proteins in 33 species: Archae - 0; Bacteria - 0; Metazoa - 16; Fungi - 2; Plants - 184; Viruses - 0; Other Eukaryotes - 17 (source: NCBI BLink).
At5g48380	code-101	group 11	BIR1, BAK1-interacting receptor-like kinase 1
At4g27780	code-101	group 11	ACBP2, acyl-CoA binding protein 2
At1g74650	code-101	group 11	ATMYB31, ATY13, MYB31, myb domain protein 31
At5g40170	code-101	group 11	AtRLP54, RLP54, receptor like protein 54
At2g33150	code-101	group 11	KAT2, PED1, PKT3, peroxisomal 3-ketoacyl-CoA thiolase 3
At4g36195	code-101	group 11	Serine carboxypeptidase S28 family protein
At5g13800	code-101	group 11	CRN1, PPH, pheophytinase
At3g29035	code-101	group 11	ANAC059, ATNAC3, NAC3, NAC domain containing protein 3
At4g27470	code-101	group 11	ATRMA3, RMA3, RING membrane-anchor 3
At4g26120	code-101	group 11	Ankyrin repeat family protein / BTB/POZ domain-containing protein
At3g54360	code-101	group 11	zinc ion binding
At2g46430	code-101	group 11	ATCNGC3, CNGC3, CNGC3.C, cyclic nucleotide gated channel 3
At1g32150	code-101	group 11	AtbZIP68, bZIP68, basic region/leucine zipper transcription factor 68
At4g35580	code-101	group 11	NTL9, NAC transcription factor-like 9
At2g38290	code-101	group 11	AMT2, AMT2;1, ATAMT2, ammonium transporter 2
At3g19950	code-101	group 11	RING/U-box superfamily protein
At5g13640	code-101	group 11	ATPDAT, PDAT, PDAT1, phospholipid:diacylglycerol acyltransferase
At3g06410	code-101	group 11	Zinc finger C-x8-C-x5-C-x3-H type family protein
At1g07280	code-101	group 11	Tetratricopeptide repeat (TPR)-like superfamily protein
At4g23450	code-101	group 11	RING/U-box superfamily protein
At2g38740	code-101	group 11	Haloacid dehalogenase-like hydrolase (HAD) superfamily protein
At3g55070	code-101	group 11	LisH/CRA/RING-U-box domains-containing protein
At5g42300	code-101	group 11	UBL5, ubiquitin-like protein 5
At3g50950	code-101	group 11	ZAR1, HOPZ-ACTIVATED RESISTANCE 1
At3g25180	code-101	group 11	CYP82G1, cytochrome P450, family 82, subfamily G, polypeptide 1
At2g42360	code-101	group 11	RING/U-box superfamily protein
At4g38560	code-101	group 11	Arabidopsis phospholipase-like protein (PEARLI 4) family
At5g19120	code-101	group 11	Eukaryotic aspartyl protease family protein
At2g41380	code-101	group 11	S-adenosyl-L-methionine-dependent methyltransferases superfamily protein
At2g20670	code-101	group 11	Protein of unknown function (DUF506)
At2g31990	code-101	group 11	Exostosin family protein
At2g36770	code-101	group 11	UDP-Glycosyltransferase superfamily protein
At4g22710	code-101	group 11	CYP706A2, cytochrome P450, family 706, subfamily A, polypeptide 2
At1g34220	code-101	group 11	Regulator of Vps4 activity in the MVB pathway protein
At3g01430	code-101	group 11	BEST Arabidopsis thaliana protein match is: NHL domain-containing protein (TAIR:AT5G14890.1); Has 98 Blast hits to 98 proteins in 12 species: Archae - 0; Bacteria - 0; Metazoa - 0; Fungi - 0; Plants - 98; Viruses - 0; Other Eukaryotes - 0 (source: NCBI BLink).
At1g68840	code-101	group 11	EDF2, RAP2.8, RAV2, TEM2, related to ABI3/VP1 2
At3g21865	code-101	group 11	PEX22, peroxin 22
At5g44005	code-101	group 11	unknown protein; FUNCTIONS IN: molecular_function unknown; INVOLVED IN: biological_process unknown; LOCATED IN: plasma membrane; Has 35333 Blast hits to 34131 proteins in 2444 species: Archae - 798; Bacteria - 22429; Metazoa - 974; Fungi - 991; Plants - 531; Viruses - 0; Other Eukaryotes - 9610 (source: NCBI BLink).
At4g27020	code-101	group 11	unknown protein; FUNCTIONS IN: molecular_function unknown; LOCATED IN: vacuole; BEST Arabidopsis thaliana protein match is: unknown protein (TAIR:AT5G54870.1); Has 1807 Blast hits to 1807 proteins in 277 species: Archae - 0; Bacteria - 0; Metazoa - 736; Fungi - 347; Plants - 385; Viruses - 0; Other Eukaryotes - 339 (source: NCBI BLink).
At5g08790	code-101	group 11	anac081, ATAF2, NAC (No Apical Meristem) domain transcriptional regulator superfamily protein
At3g21780	code-101	group 11	UGT71B6, UDP-glucosyl transferase 71B6
At1g68440	code-101	group 11	unknown protein; BEST Arabidopsis thaliana protein match is: unknown protein (TAIR:AT1G25400.2); Has 86 Blast hits to 86 proteins in 29 species: Archae - 0; Bacteria - 6; Metazoa - 27; Fungi - 11; Plants - 24; Viruses - 0; Other Eukaryotes - 18 (source: NCBI BLink).
At1g23390	code-101	group 11	Kelch repeat-containing F-box family protein
At1g49050	code-101	group 11	Eukaryotic aspartyl protease family protein
At5g59420	code-101	group 11	ORP3C, OSBP(oxysterol binding protein)-related protein 3C
At3g07310	code-101	group 11	Protein of unknown function (DUF760)
At5g52750	code-101	group 11	Heavy metal transport/detoxification superfamily protein
At1g72900	code-101	group 11	Toll-Interleukin-Resistance (TIR) domain-containing protein
At1g59520	code-101	group 11	CW7, CW7
At5g40720	code-101	group 11	Domain of unknown function (DUF23)
At5g24210	code-101	group 11	alpha/beta-Hydrolases superfamily protein
At4g34215	code-101	group 11	Domain of unknown function (DUF303)
At3g20630	code-101	group 11	ATUBP14, PER1, TTN6, UBP14, ubiquitin-specific protease 14
At1g74810	code-101	group 11	BOR5, HCO3- transporter family
At3g08720	code-101	group 11	ATPK19, ATPK2, ATS6K2, S6K2, serine/threonine protein kinase 2
At3g01400	code-101	group 11	ARM repeat superfamily protein
At3g10360	code-101	group 11	APUM4, PUM4, pumilio 4
At3g07730	code-101	group 11	unknown protein; BEST Arabidopsis thaliana protein match is: unknown protein (TAIR:AT4G01170.1); Has 1299 Blast hits to 1149 proteins in 206 species: Archae - 3; Bacteria - 100; Metazoa - 453; Fungi - 114; Plants - 108; Viruses - 2; Other Eukaryotes - 519 (source: NCBI BLink).
At5g26340	code-101	group 11	ATSTP13, MSS1, STP13, Major facilitator superfamily protein
At5g39510	code-101	group 11	ATVTI11, ATVTI1A, SGR4, VTI11, VTI1A, ZIG, ZIG1, Vesicle transport v-SNARE family protein
At5g40330	code-101	group 11	ATMYB23, ATMYBRTF, MYB23, myb domain protein 23
At3g50480	code-101	group 11	HR4, homolog of RPW8 4
At1g29390	code-101	group 11	COR314-TM2, COR413IM2, cold regulated 314 thylakoid membrane 2
At1g63750	code-101	group 11	Disease resistance protein (TIR-NBS-LRR class) family
At5g17280	code-101	group 11	CONTAINS InterPro DOMAIN/s: Oxidoreductase-like, N-terminal (InterPro:IPR019180); Has 1807 Blast hits to 1807 proteins in 277 species: Archae - 0; Bacteria - 0; Metazoa - 736; Fungi - 347; Plants - 385; Viruses - 0; Other Eukaryotes - 339 (source: NCBI BLink).
[truncated: 5,426 more rows]

## Sheet: Table S2
Supplemental table S2. Enriched GO terms of different regulation groups in shoots, determined by Biomaps analysis in Virtual Plant
A. 2hr time point
1	Regulation group 01 2_hr Shoot
	NA
2	Regulation group 02 2_hr Shoot
	NA
3	Regulation group 03 2_hr Shoot
	NA
4	Regulation group 04 2_hr Shoot
	NA
5	Regulation group 05 2_hr Shoot
	NA
6	Regulation group 06 2_hr Shoot
	NA
7	Regulation group 07 2_hr Shoot
	Term	Observed Frequency	Expected Frequency	p-value
GO:0009735	response to cytokinin stimulus	4 out of 27 genes, 14.8%	74 out of 24961 genes, 0.3%	0.00028
GO:0042221	response to chemical stimulus	10 out of 27 genes, 37%	1892 out of 24961 genes, 7.6%	0.00155
GO:0044271	cellular nitrogen compound biosynthetic process	5 out of 27 genes, 18.5%	445 out of 24961 genes, 1.8%	0.0069
GO:0010035	response to inorganic substance	5 out of 27 genes, 18.5%	507 out of 24961 genes, 2%	0.00945
GO:0010167	response to nitrate	2 out of 27 genes, 7.4%	20 out of 24961 genes, 0.1%	0.00984
GO:0009736	cytokinin mediated signaling pathway	2 out of 27 genes, 7.4%	39 out of 24961 genes, 0.2%	0.02
GO:0050896	response to stimulus	11 out of 27 genes, 40.7%	3689 out of 24961 genes, 14.8%	0.02
GO:0071368	cellular response to cytokinin stimulus	2 out of 27 genes, 7.4%	39 out of 24961 genes, 0.2%	0.02
GO:0000160	two-component signal transduction system (phosphorelay)	2 out of 27 genes, 7.4%	67 out of 24961 genes, 0.3%	0.04
GO:0009719	response to endogenous stimulus	5 out of 27 genes, 18.5%	920 out of 24961 genes, 3.7%	0.04
GO:0009725	response to hormone stimulus	5 out of 27 genes, 18.5%	849 out of 24961 genes, 3.4%	0.04
GO:0009755	hormone-mediated signaling pathway	3 out of 27 genes, 11.1%	235 out of 24961 genes, 0.9%	0.04
GO:0032870	cellular response to hormone stimulus	3 out of 27 genes, 11.1%	239 out of 24961 genes, 1%	0.04
GO:0044283	small molecule biosynthetic process	4 out of 27 genes, 14.8%	555 out of 24961 genes, 2.2%	0.04
GO:0071495	cellular response to endogenous stimulus	3 out of 27 genes, 11.1%	267 out of 24961 genes, 1.1%	0.04
GO:0018130	heterocycle biosynthetic process	3 out of 27 genes, 11.1%	282 out of 24961 genes, 1.1%	0.04
GO:0006188	IMP biosynthetic process	1 out of 27 genes, 3.7%	4 out of 24961 genes, 0%	0.05
GO:0006528	asparagine metabolic process	1 out of 27 genes, 3.7%	4 out of 24961 genes, 0%	0.05
GO:0006529	asparagine biosynthetic process	1 out of 27 genes, 3.7%	4 out of 24961 genes, 0%	0.05
GO:0006809	nitric oxide biosynthetic process	1 out of 27 genes, 3.7%	4 out of 24961 genes, 0%	0.05
GO:0046040	IMP metabolic process	1 out of 27 genes, 3.7%	4 out of 24961 genes, 0%	0.05
GO:0046209	nitric oxide metabolic process	1 out of 27 genes, 3.7%	4 out of 24961 genes, 0%	0.05
GO:0071310	cellular response to organic substance	3 out of 27 genes, 11.1%	337 out of 24961 genes, 1.4%	0.05
8	Regulation group 08 2_hr Shoot
	Term	Observed Frequency	Expected Frequency	p-value
GO:0050896	response to stimulus	16 out of 33 genes, 48.5%	3689 out of 24961 genes, 14.8%	0.000937
GO:0009628	response to abiotic stimulus	9 out of 33 genes, 27.3%	1360 out of 24961 genes, 5.4%	0.00481
GO:0006950	response to stress	10 out of 33 genes, 30.3%	2104 out of 24961 genes, 8.4%	0.02
GO:0009409	response to cold	4 out of 33 genes, 12.1%	269 out of 24961 genes, 1.1%	0.02
GO:0009725	response to hormone stimulus	6 out of 33 genes, 18.2%	849 out of 24961 genes, 3.4%	0.02
GO:0010119	regulation of stomatal movement	2 out of 33 genes, 6.1%	30 out of 24961 genes, 0.1%	0.02
GO:0051707	response to other organism	5 out of 33 genes, 15.2%	558 out of 24961 genes, 2.2%	0.02
GO:0009607	response to biotic stimulus	5 out of 33 genes, 15.2%	610 out of 24961 genes, 2.4%	0.02
GO:0009719	response to endogenous stimulus	6 out of 33 genes, 18.2%	920 out of 24961 genes, 3.7%	0.02
GO:0051704	multi-organism process	5 out of 33 genes, 15.2%	589 out of 24961 genes, 2.4%	0.02
GO:0009266	response to temperature stimulus	4 out of 33 genes, 12.1%	399 out of 24961 genes, 1.6%	0.03
GO:0009624	response to nematode	2 out of 33 genes, 6.1%	61 out of 24961 genes, 0.2%	0.03
GO:0009738	abscisic acid mediated signaling pathway	2 out of 33 genes, 6.1%	57 out of 24961 genes, 0.2%	0.03
GO:0009755	hormone-mediated signaling pathway	3 out of 33 genes, 9.1%	235 out of 24961 genes, 0.9%	0.03
GO:0010033	response to organic substance	6 out of 33 genes, 18.2%	1148 out of 24961 genes, 4.6%	0.03
GO:0019354	siroheme biosynthetic process	1 out of 33 genes, 3%	2 out of 24961 genes, 0%	0.03
GO:0032870	cellular response to hormone stimulus	3 out of 33 genes, 9.1%	239 out of 24961 genes, 1%	0.03
GO:0042221	response to chemical stimulus	8 out of 33 genes, 24.2%	1892 out of 24961 genes, 7.6%	0.03
GO:0042742	defense response to bacterium	3 out of 33 genes, 9.1%	201 out of 24961 genes, 0.8%	0.03
GO:0046156	siroheme metabolic process	1 out of 33 genes, 3%	2 out of 24961 genes, 0%	0.03
GO:0051716	cellular response to stimulus	5 out of 33 genes, 15.2%	772 out of 24961 genes, 3.1%	0.03
GO:0071215	cellular response to abscisic acid stimulus	2 out of 33 genes, 6.1%	58 out of 24961 genes, 0.2%	0.03
GO:0009617	response to bacterium	3 out of 33 genes, 9.1%	256 out of 24961 genes, 1%	0.04
GO:0071495	cellular response to endogenous stimulus	3 out of 33 genes, 9.1%	267 out of 24961 genes, 1.1%	0.04
GO:0006809	nitric oxide biosynthetic process	1 out of 33 genes, 3%	4 out of 24961 genes, 0%	0.05
GO:0010351	lithium ion transport	1 out of 33 genes, 3%	4 out of 24961 genes, 0%	0.05
GO:0046209	nitric oxide metabolic process	1 out of 33 genes, 3%	4 out of 24961 genes, 0%	0.05
9	Regulation group 09 2_hr Shoot
	NA
10	Regulation group 10 2_hr Shoot
	Term	Observed Frequency	Expected Frequency	p-value
GO:0009611	response to wounding	2 out of 15 genes, 13.3%	145 out of 24961 genes, 0.6%	0.05
GO:0009697	salicylic acid biosynthetic process	1 out of 15 genes, 6.7%	6 out of 24961 genes, 0%	0.05
GO:0010188	response to microbial phytotoxin	1 out of 15 genes, 6.7%	6 out of 24961 genes, 0%	0.05
GO:0010555	response to mannitol stimulus	1 out of 15 genes, 6.7%	6 out of 24961 genes, 0%	0.05
GO:0010959	regulation of metal ion transport	1 out of 15 genes, 6.7%	3 out of 24961 genes, 0%	0.05
GO:0015866	ADP transport	1 out of 15 genes, 6.7%	3 out of 24961 genes, 0%	0.05
GO:0015867	ATP transport	1 out of 15 genes, 6.7%	3 out of 24961 genes, 0%	0.05
GO:0015868	purine ribonucleotide transport	1 out of 15 genes, 6.7%	3 out of 24961 genes, 0%	0.05
GO:0043266	regulation of potassium ion transport	1 out of 15 genes, 6.7%	1 out of 24961 genes, 0%	0.05
GO:0051365	cellular response to potassium ion starvation	1 out of 15 genes, 6.7%	2 out of 24961 genes, 0%	0.05
GO:0051503	adenine nucleotide transport	1 out of 15 genes, 6.7%	4 out of 24961 genes, 0%	0.05
GO:0080024	indolebutyric acid metabolic process	1 out of 15 genes, 6.7%	5 out of 24961 genes, 0%	0.05
GO:0090351	seedling development	1 out of 15 genes, 6.7%	3 out of 24961 genes, 0%	0.05
GO:0015865	purine nucleotide transport	1 out of 15 genes, 6.7%	7 out of 24961 genes, 0%	0.05
11	Regulation group 11 2_hr Shoot
	Term	Observed Frequency	Expected Frequency	p-value
GO:0006807	nitrogen compound metabolic process	5 out of 7 genes, 71.4%	1765 out of 24961 genes, 7.1%	0.00197
GO:0034641	cellular nitrogen compound metabolic process	5 out of 7 genes, 71.4%	1701 out of 24961 genes, 6.8%	0.00197
GO:0006520	cellular amino acid metabolic process	3 out of 7 genes, 42.9%	346 out of 24961 genes, 1.4%	0.00351
GO:0044106	cellular amine metabolic process	3 out of 7 genes, 42.9%	378 out of 24961 genes, 1.5%	0.00351
GO:0009308	amine metabolic process	3 out of 7 genes, 42.9%	417 out of 24961 genes, 1.7%	0.00353
GO:0044281	small molecule metabolic process	4 out of 7 genes, 57.1%	1219 out of 24961 genes, 4.9%	0.00353
GO:0006082	organic acid metabolic process	3 out of 7 genes, 42.9%	673 out of 24961 genes, 2.7%	0.00805
GO:0019752	carboxylic acid metabolic process	3 out of 7 genes, 42.9%	672 out of 24961 genes, 2.7%	0.00805
GO:0042180	cellular ketone metabolic process	3 out of 7 genes, 42.9%	687 out of 24961 genes, 2.8%	0.00805
GO:0043436	oxoacid metabolic process	3 out of 7 genes, 42.9%	672 out of 24961 genes, 2.7%	0.00805
GO:0000212	meiotic spindle organization	1 out of 7 genes, 14.3%	3 out of 24961 genes, 0%	0.00953
GO:0018874	benzoate metabolic process	1 out of 7 genes, 14.3%	3 out of 24961 genes, 0%	0.00953
GO:0042537	benzene-containing compound metabolic process	1 out of 7 genes, 14.3%	3 out of 24961 genes, 0%	0.00953
GO:0046482	para-aminobenzoic acid metabolic process	1 out of 7 genes, 14.3%	3 out of 24961 genes, 0%	0.00953
GO:0007051	spindle organization	1 out of 7 genes, 14.3%	5 out of 24961 genes, 0%	0.01
GO:0042138	meiotic DNA double-strand break formation	1 out of 7 genes, 14.3%	5 out of 24961 genes, 0%	0.01
GO:0006561	proline biosynthetic process	1 out of 7 genes, 14.3%	6 out of 24961 genes, 0%	0.01
GO:0007140	male meiosis	1 out of 7 genes, 14.3%	7 out of 24961 genes, 0%	0.01
GO:0018130	heterocycle biosynthetic process	2 out of 7 genes, 28.6%	282 out of 24961 genes, 1.1%	0.02
GO:0006560	proline metabolic process	1 out of 7 genes, 14.3%	9 out of 24961 genes, 0%	0.02
GO:0007059	chromosome segregation	1 out of 7 genes, 14.3%	13 out of 24961 genes, 0.1%	0.02
GO:0051026	chiasma assembly	1 out of 7 genes, 14.3%	13 out of 24961 genes, 0.1%	0.02
GO:0009696	salicylic acid metabolic process	1 out of 7 genes, 14.3%	14 out of 24961 genes, 0.1%	0.02
GO:0006816	calcium ion transport	1 out of 7 genes, 14.3%	17 out of 24961 genes, 0.1%	0.02
GO:0007126	meiosis	1 out of 7 genes, 14.3%	17 out of 24961 genes, 0.1%	0.02
GO:0090305	nucleic acid phosphodiester bond hydrolysis	1 out of 7 genes, 14.3%	16 out of 24961 genes, 0.1%	0.02
GO:0009084	glutamine family amino acid biosynthetic process	1 out of 7 genes, 14.3%	19 out of 24961 genes, 0.1%	0.02
GO:0009269	response to desiccation	1 out of 7 genes, 14.3%	19 out of 24961 genes, 0.1%	0.02
GO:0048236	plant-type spore development	1 out of 7 genes, 14.3%	20 out of 24961 genes, 0.1%	0.02
GO:0051321	meiotic cell cycle	1 out of 7 genes, 14.3%	20 out of 24961 genes, 0.1%	0.02
GO:0044271	cellular nitrogen compound biosynthetic process	2 out of 7 genes, 28.6%	445 out of 24961 genes, 1.8%	0.02
GO:0046483	heterocycle metabolic process	2 out of 7 genes, 28.6%	446 out of 24961 genes, 1.8%	0.02
GO:0044238	primary metabolic process	5 out of 7 genes, 71.4%	5456 out of 24961 genes, 21.9%	0.03
GO:0070838	divalent metal ion transport	1 out of 7 genes, 14.3%	32 out of 24961 genes, 0.1%	0.03
GO:0044283	small molecule biosynthetic process	2 out of 7 genes, 28.6%	555 out of 24961 genes, 2.2%	0.03
GO:0007049	cell cycle	1 out of 7 genes, 14.3%	39 out of 24961 genes, 0.2%	0.03
GO:0009064	glutamine family amino acid metabolic process	1 out of 7 genes, 14.3%	38 out of 24961 genes, 0.2%	0.03
GO:0022403	cell cycle phase	1 out of 7 genes, 14.3%	39 out of 24961 genes, 0.2%	0.03
GO:0044237	cellular metabolic process	5 out of 7 genes, 71.4%	5998 out of 24961 genes, 24%	0.03
GO:0072511	divalent inorganic cation transport	1 out of 7 genes, 14.3%	40 out of 24961 genes, 0.2%	0.03
GO:0000226	microtubule cytoskeleton organization	1 out of 7 genes, 14.3%	42 out of 24961 genes, 0.2%	0.03
GO:0009553	embryo sac development	1 out of 7 genes, 14.3%	47 out of 24961 genes, 0.2%	0.04
GO:0042538	hyperosmotic salinity response	1 out of 7 genes, 14.3%	46 out of 24961 genes, 0.2%	0.04
GO:0009072	aromatic amino acid family metabolic process	1 out of 7 genes, 14.3%	52 out of 24961 genes, 0.2%	0.04
GO:0006972	hyperosmotic response	1 out of 7 genes, 14.3%	54 out of 24961 genes, 0.2%	0.04
GO:0006754	ATP biosynthetic process	1 out of 7 genes, 14.3%	71 out of 24961 genes, 0.3%	0.05
GO:0009141	nucleoside triphosphate metabolic process	1 out of 7 genes, 14.3%	77 out of 24961 genes, 0.3%	0.05
GO:0009142	nucleoside triphosphate biosynthetic process	1 out of 7 genes, 14.3%	77 out of 24961 genes, 0.3%	0.05
GO:0009144	purine nucleoside triphosphate metabolic process	1 out of 7 genes, 14.3%	76 out of 24961 genes, 0.3%	0.05
GO:0009145	purine nucleoside triphosphate biosynthetic process	1 out of 7 genes, 14.3%	76 out of 24961 genes, 0.3%	0.05
GO:0009199	ribonucleoside triphosphate metabolic process	1 out of 7 genes, 14.3%	74 out of 24961 genes, 0.3%	0.05
GO:0009201	ribonucleoside triphosphate biosynthetic process	1 out of 7 genes, 14.3%	74 out of 24961 genes, 0.3%	0.05
GO:0009205	purine ribonucleoside triphosphate metabolic process	1 out of 7 genes, 14.3%	74 out of 24961 genes, 0.3%	0.05
GO:0009206	purine ribonucleoside triphosphate biosynthetic process	1 out of 7 genes, 14.3%	74 out of 24961 genes, 0.3%	0.05
GO:0046034	ATP metabolic process	1 out of 7 genes, 14.3%	71 out of 24961 genes, 0.3%	0.05
B. 4hr time point
1	Regulation group 01 4_hr Shoot
	Term	Observed Frequency	Expected Frequency	p-value
GO:0010654	apical cell fate commitment	1 out of 6 genes, 16.7%	1 out of 24961 genes, 0%	0.02
GO:0090393	sepal giant cell development	1 out of 6 genes, 16.7%	1 out of 24961 genes, 0%	0.02
GO:0000578	embryonic axis specification	1 out of 6 genes, 16.7%	6 out of 24961 genes, 0%	0.02
GO:0009942	longitudinal axis specification	1 out of 6 genes, 16.7%	4 out of 24961 genes, 0%	0.02
GO:0045165	cell fate commitment	1 out of 6 genes, 16.7%	5 out of 24961 genes, 0%	0.02
GO:0048468	cell development	1 out of 6 genes, 16.7%	6 out of 24961 genes, 0%	0.02
GO:0008284	positive regulation of cell proliferation	1 out of 6 genes, 16.7%	9 out of 24961 genes, 0%	0.02
GO:0009798	axis specification	1 out of 6 genes, 16.7%	13 out of 24961 genes, 0.1%	0.02
GO:0009880	embryonic pattern specification	1 out of 6 genes, 16.7%	14 out of 24961 genes, 0.1%	0.02
GO:0032875	regulation of DNA endoreduplication	1 out of 6 genes, 16.7%	12 out of 24961 genes, 0%	0.02
GO:0048869	cellular developmental process	2 out of 6 genes, 33.3%	378 out of 24961 genes, 1.5%	0.02
GO:0090329	regulation of DNA-dependent DNA replication	1 out of 6 genes, 16.7%	14 out of 24961 genes, 0.1%	0.02
GO:0006275	regulation of DNA replication	1 out of 6 genes, 16.7%	20 out of 24961 genes, 0.1%	0.03
GO:0006874	cellular calcium ion homeostasis	1 out of 6 genes, 16.7%	26 out of 24961 genes, 0.1%	0.03
GO:0010564	regulation of cell cycle process	1 out of 6 genes, 16.7%	31 out of 24961 genes, 0.1%	0.03
GO:0016125	sterol metabolic process	1 out of 6 genes, 16.7%	29 out of 24961 genes, 0.1%	0.03
GO:0016126	sterol biosynthetic process	1 out of 6 genes, 16.7%	25 out of 24961 genes, 0.1%	0.03
GO:0042127	regulation of cell proliferation	1 out of 6 genes, 16.7%	30 out of 24961 genes, 0.1%	0.03
GO:0048825	cotyledon development	1 out of 6 genes, 16.7%	27 out of 24961 genes, 0.1%	0.03
GO:0048856	anatomical structure development	2 out of 6 genes, 33.3%	576 out of 24961 genes, 2.3%	0.03
GO:0051052	regulation of DNA metabolic process	1 out of 6 genes, 16.7%	29 out of 24961 genes, 0.1%	0.03
GO:0055074	calcium ion homeostasis	1 out of 6 genes, 16.7%	28 out of 24961 genes, 0.1%	0.03
GO:0072503	cellular divalent inorganic cation homeostasis	1 out of 6 genes, 16.7%	29 out of 24961 genes, 0.1%	0.03
GO:0000910	cytokinesis	1 out of 6 genes, 16.7%	36 out of 24961 genes, 0.1%	0.03
GO:0009767	photosynthetic electron transport chain	1 out of 6 genes, 16.7%	34 out of 24961 genes, 0.1%	0.03
GO:0072507	divalent inorganic cation homeostasis	1 out of 6 genes, 16.7%	35 out of 24961 genes, 0.1%	0.03
GO:0006694	steroid biosynthetic process	1 out of 6 genes, 16.7%	38 out of 24961 genes, 0.2%	0.03
GO:0006875	cellular metal ion homeostasis	1 out of 6 genes, 16.7%	52 out of 24961 genes, 0.2%	0.04
GO:0055065	metal ion homeostasis	1 out of 6 genes, 16.7%	55 out of 24961 genes, 0.2%	0.04
GO:0008202	steroid metabolic process	1 out of 6 genes, 16.7%	60 out of 24961 genes, 0.2%	0.04
GO:0030003	cellular cation homeostasis	1 out of 6 genes, 16.7%	65 out of 24961 genes, 0.3%	0.04
GO:0022900	electron transport chain	1 out of 6 genes, 16.7%	72 out of 24961 genes, 0.3%	0.04
GO:0006873	cellular ion homeostasis	1 out of 6 genes, 16.7%	77 out of 24961 genes, 0.3%	0.05
GO:0009987	cellular process	5 out of 6 genes, 83.3%	8478 out of 24961 genes, 34%	0.05
GO:0055080	cation homeostasis	1 out of 6 genes, 16.7%	81 out of 24961 genes, 0.3%	0.05
GO:0055082	cellular chemical homeostasis	1 out of 6 genes, 16.7%	83 out of 24961 genes, 0.3%	0.05
2	Regulation group 02 4_hr Shoot
	Term	Observed Frequency	Expected Frequency	p-value
GO:0008037	cell recognition	2 out of 17 genes, 11.8%	33 out of 24961 genes, 0.1%	0.01
GO:0016143	S-glycoside metabolic process	2 out of 17 genes, 11.8%	46 out of 24961 genes, 0.2%	0.01
GO:0019757	glycosinolate metabolic process	2 out of 17 genes, 11.8%	46 out of 24961 genes, 0.2%	0.01
GO:0019760	glucosinolate metabolic process	2 out of 17 genes, 11.8%	46 out of 24961 genes, 0.2%	0.01
GO:0048544	recognition of pollen	2 out of 17 genes, 11.8%	33 out of 24961 genes, 0.1%	0.01
GO:0006083	acetate metabolic process	1 out of 17 genes, 5.9%	2 out of 24961 genes, 0%	0.03
GO:0006097	glyoxylate cycle	1 out of 17 genes, 5.9%	2 out of 24961 genes, 0%	0.03
GO:0016137	glycoside metabolic process	2 out of 17 genes, 11.8%	90 out of 24961 genes, 0.4%	0.03
GO:0019748	secondary metabolic process	3 out of 17 genes, 17.6%	364 out of 24961 genes, 1.5%	0.03
GO:0000060	protein import into nucleus, translocation	1 out of 17 genes, 5.9%	3 out of 24961 genes, 0%	0.03
GO:0046487	glyoxylate metabolic process	1 out of 17 genes, 5.9%	3 out of 24961 genes, 0%	0.03
GO:0044262	cellular carbohydrate metabolic process	3 out of 17 genes, 17.6%	450 out of 24961 genes, 1.8%	0.03
GO:0006790	sulfur compound metabolic process	2 out of 17 genes, 11.8%	151 out of 24961 genes, 0.6%	0.04
GO:0048610	cellular process involved in reproduction	2 out of 17 genes, 11.8%	147 out of 24961 genes, 0.6%	0.04
3	Regulation group 03 4_hr Shoot
	NA
4	Regulation group 04 4_hr Shoot
	Term	Observed Frequency	Expected Frequency	p-value
GO:0006817	phosphate transport	2 out of 31 genes, 6.5%	13 out of 24961 genes, 0.1%	0.03
5	Regulation group 05 4_hr Shoot
	Term	Observed Frequency	Expected Frequency	p-value
GO:0071705	nitrogen compound transport	2 out of 4 genes, 50%	107 out of 24961 genes, 0.4%	0.00293
GO:0006863	purine base transport	1 out of 4 genes, 25%	22 out of 24961 genes, 0.1%	0.03
GO:0015851	nucleobase transport	1 out of 4 genes, 25%	23 out of 24961 genes, 0.1%	0.03
GO:0072530	purine-containing compound transmembrane transport	1 out of 4 genes, 25%	30 out of 24961 genes, 0.1%	0.03
GO:0015931	nucleobase, nucleoside, nucleotide and nucleic acid transport	1 out of 4 genes, 25%	41 out of 24961 genes, 0.2%	0.03
GO:0006865	amino acid transport	1 out of 4 genes, 25%	69 out of 24961 genes, 0.3%	0.04
GO:0015837	amine transport	1 out of 4 genes, 25%	70 out of 24961 genes, 0.3%	0.04
GO:0015849	organic acid transport	1 out of 4 genes, 25%	78 out of 24961 genes, 0.3%	0.04
GO:0046942	carboxylic acid transport	1 out of 4 genes, 25%	78 out of 24961 genes, 0.3%	0.04
6	Regulation group 06 4_hr Shoot
	Term	Observed Frequency	Expected Frequency	p-value
GO:0006412	translation	50 out of 479 genes, 10.4%	459 out of 24961 genes, 1.8%	9.73e-19
GO:0044238	primary metabolic process	198 out of 479 genes, 41.3%	5456 out of 24961 genes, 21.9%	1.21e-18
GO:0090304	nucleic acid metabolic process	71 out of 479 genes, 14.8%	980 out of 24961 genes, 3.9%	1.96e-18
GO:0034641	cellular nitrogen compound metabolic process	95 out of 479 genes, 19.8%	1701 out of 24961 genes, 6.8%	4.15e-18
GO:0044260	cellular macromolecule metabolic process	160 out of 479 genes, 33.4%	3996 out of 24961 genes, 16%	4.15e-18
GO:0006139	nucleobase, nucleoside, nucleotide and nucleic acid metabolic process	79 out of 479 genes, 16.5%	1256 out of 24961 genes, 5%	1.45e-17
GO:0006807	nitrogen compound metabolic process	95 out of 479 genes, 19.8%	1765 out of 24961 genes, 7.1%	3.21e-17
GO:0043170	macromolecule metabolic process	166 out of 479 genes, 34.7%	4430 out of 24961 genes, 17.7%	1.94e-16
GO:0044237	cellular metabolic process	202 out of 479 genes, 42.2%	5998 out of 24961 genes, 24%	4.52e-16
GO:0009987	cellular process	249 out of 479 genes, 52%	8478 out of 24961 genes, 34%	7.76e-14
GO:0044267	cellular protein metabolic process	89 out of 479 genes, 18.6%	2041 out of 24961 genes, 8.2%	5.35e-11
GO:0016070	RNA metabolic process	43 out of 479 genes, 9%	606 out of 24961 genes, 2.4%	8.04e-11
GO:0034645	cellular macromolecule biosynthetic process	70 out of 479 genes, 14.6%	1436 out of 24961 genes, 5.8%	1.71e-10
GO:0009059	macromolecule biosynthetic process	70 out of 479 genes, 14.6%	1447 out of 24961 genes, 5.8%	2.22e-10
GO:0008152	metabolic process	227 out of 479 genes, 47.4%	8009 out of 24961 genes, 32.1%	2.23e-10
GO:0044249	cellular biosynthetic process	102 out of 479 genes, 21.3%	2593 out of 24961 genes, 10.4%	2.23e-10
GO:0009058	biosynthetic process	105 out of 479 genes, 21.9%	2772 out of 24961 genes, 11.1%	8.37e-10
GO:0071841	cellular component organization or biogenesis at cellular level	52 out of 479 genes, 10.9%	945 out of 24961 genes, 3.8%	1.89e-09
GO:0022613	ribonucleoprotein complex biogenesis	17 out of 479 genes, 3.5%	107 out of 24961 genes, 0.4%	8.76e-09
GO:0042254	ribosome biogenesis	17 out of 479 genes, 3.5%	107 out of 24961 genes, 0.4%	8.76e-09
GO:0006259	DNA metabolic process	28 out of 479 genes, 5.8%	329 out of 24961 genes, 1.3%	1.08e-08
GO:0019538	protein metabolic process	96 out of 479 genes, 20%	2644 out of 24961 genes, 10.6%	5.36e-08
GO:0034660	ncRNA metabolic process	20 out of 479 genes, 4.2%	218 out of 24961 genes, 0.9%	1.17e-06
GO:0044085	cellular component biogenesis	18 out of 479 genes, 3.8%	176 out of 24961 genes, 0.7%	1.17e-06
GO:0071843	cellular component biogenesis at cellular level	18 out of 479 genes, 3.8%	176 out of 24961 genes, 0.7%	1.17e-06
GO:0006396	RNA processing	26 out of 479 genes, 5.4%	375 out of 24961 genes, 1.5%	1.94e-06
GO:0051276	chromosome organization	19 out of 479 genes, 4%	211 out of 24961 genes, 0.8%	2.91e-06
GO:0071840	cellular component organization or biogenesis	54 out of 479 genes, 11.3%	1281 out of 24961 genes, 5.1%	3.63e-06
GO:0006334	nucleosome assembly	10 out of 479 genes, 2.1%	59 out of 24961 genes, 0.2%	1.95e-05
GO:0034728	nucleosome organization	10 out of 479 genes, 2.1%	59 out of 24961 genes, 0.2%	1.95e-05
GO:0065004	protein-DNA complex assembly	10 out of 479 genes, 2.1%	61 out of 24961 genes, 0.2%	2.4e-05
GO:0071824	protein-DNA complex subunit organization	10 out of 479 genes, 2.1%	61 out of 24961 genes, 0.2%	2.4e-05
GO:0006260	DNA replication	11 out of 479 genes, 2.3%	80 out of 24961 genes, 0.3%	3.17e-05
GO:0006325	chromatin organization	15 out of 479 genes, 3.1%	170 out of 24961 genes, 0.7%	6.67e-05
GO:0071842	cellular component organization at cellular level	32 out of 479 genes, 6.7%	691 out of 24961 genes, 2.8%	0.000216
GO:0006399	tRNA metabolic process	11 out of 479 genes, 2.3%	104 out of 24961 genes, 0.4%	0.000291
GO:0034622	cellular macromolecular complex assembly	14 out of 479 genes, 2.9%	177 out of 24961 genes, 0.7%	0.000419
GO:0006996	organelle organization	26 out of 479 genes, 5.4%	540 out of 24961 genes, 2.2%	0.000754
GO:0065003	macromolecular complex assembly	14 out of 479 genes, 2.9%	192 out of 24961 genes, 0.8%	0.000905
GO:0071844	cellular component assembly at cellular level	16 out of 479 genes, 3.3%	245 out of 24961 genes, 1%	0.000905
GO:0006281	DNA repair	13 out of 479 genes, 2.7%	168 out of 24961 genes, 0.7%	0.000928
GO:0034621	cellular macromolecular complex subunit organization	14 out of 479 genes, 2.9%	194 out of 24961 genes, 0.8%	0.000949
GO:0006779	porphyrin biosynthetic process	7 out of 479 genes, 1.5%	44 out of 24961 genes, 0.2%	0.000962
GO:0034470	ncRNA processing	12 out of 479 genes, 2.5%	147 out of 24961 genes, 0.6%	0.00105
GO:0006418	tRNA aminoacylation for protein translation	8 out of 479 genes, 1.7%	63 out of 24961 genes, 0.3%	0.00114
GO:0006974	response to DNA damage stimulus	13 out of 479 genes, 2.7%	179 out of 24961 genes, 0.7%	0.00141
GO:0022607	cellular component assembly	16 out of 479 genes, 3.3%	260 out of 24961 genes, 1%	0.00141
GO:0033014	tetrapyrrole biosynthetic process	7 out of 479 genes, 1.5%	48 out of 24961 genes, 0.2%	0.00141
GO:0043038	amino acid activation	8 out of 479 genes, 1.7%	66 out of 24961 genes, 0.3%	0.00141
GO:0043039	tRNA aminoacylation	8 out of 479 genes, 1.7%	66 out of 24961 genes, 0.3%	0.00141
GO:0043933	macromolecular complex subunit organization	14 out of 479 genes, 2.9%	210 out of 24961 genes, 0.8%	0.00174
GO:0006268	DNA unwinding involved in replication	4 out of 479 genes, 0.8%	10 out of 24961 genes, 0%	0.00187
GO:0006270	DNA-dependent DNA replication initiation	4 out of 479 genes, 0.8%	11 out of 24961 genes, 0%	0.00247
GO:0018130	heterocycle biosynthetic process	16 out of 479 genes, 3.3%	282 out of 24961 genes, 1.1%	0.00315
GO:0044271	cellular nitrogen compound biosynthetic process	21 out of 479 genes, 4.4%	445 out of 24961 genes, 1.8%	0.00384
GO:0007166	cell surface receptor linked signaling pathway	11 out of 479 genes, 2.3%	151 out of 24961 genes, 0.6%	0.00427
GO:0044281	small molecule metabolic process	42 out of 479 genes, 8.8%	1219 out of 24961 genes, 4.9%	0.00427
GO:0006778	porphyrin metabolic process	7 out of 479 genes, 1.5%	61 out of 24961 genes, 0.2%	0.00454
GO:0006364	rRNA processing	9 out of 479 genes, 1.9%	105 out of 24961 genes, 0.4%	0.00458
GO:0016072	rRNA metabolic process	9 out of 479 genes, 1.9%	105 out of 24961 genes, 0.4%	0.00458
GO:0032392	DNA geometric change	4 out of 479 genes, 0.8%	14 out of 24961 genes, 0.1%	0.00458
GO:0032508	DNA duplex unwinding	4 out of 479 genes, 0.8%	14 out of 24961 genes, 0.1%	0.00458
GO:0007167	enzyme linked receptor protein signaling pathway	10 out of 479 genes, 2.1%	130 out of 24961 genes, 0.5%	0.00471
GO:0007169	transmembrane receptor protein tyrosine kinase signaling pathway	10 out of 479 genes, 2.1%	130 out of 24961 genes, 0.5%	0.00471
GO:0033013	tetrapyrrole metabolic process	7 out of 479 genes, 1.5%	63 out of 24961 genes, 0.3%	0.00485
GO:0051052	regulation of DNA metabolic process	5 out of 479 genes, 1%	29 out of 24961 genes, 0.1%	0.00559
GO:0071103	DNA conformation change	5 out of 479 genes, 1%	29 out of 24961 genes, 0.1%	0.00559
GO:0016043	cellular component organization	36 out of 479 genes, 7.5%	1018 out of 24961 genes, 4.1%	0.0062
GO:0006913	nucleocytoplasmic transport	6 out of 479 genes, 1.3%	52 out of 24961 genes, 0.2%	0.00994
GO:0051169	nuclear transport	6 out of 479 genes, 1.3%	52 out of 24961 genes, 0.2%	0.00994
GO:0051188	cofactor biosynthetic process	10 out of 479 genes, 2.1%	147 out of 24961 genes, 0.6%	0.01
GO:0009561	megagametogenesis	4 out of 479 genes, 0.8%	19 out of 24961 genes, 0.1%	0.01
GO:0046686	response to cadmium ion	16 out of 479 genes, 3.3%	330 out of 24961 genes, 1.3%	0.01
GO:0009790	embryo development	18 out of 479 genes, 3.8%	412 out of 24961 genes, 1.7%	0.02
GO:0051186	cofactor metabolic process	12 out of 479 genes, 2.5%	219 out of 24961 genes, 0.9%	0.02
GO:0006269	DNA replication, synthesis of RNA primer	2 out of 479 genes, 0.4%	2 out of 24961 genes, 0%	0.02
GO:0010948	negative regulation of cell cycle process	3 out of 479 genes, 0.6%	11 out of 24961 genes, 0%	0.02
GO:0051053	negative regulation of DNA metabolic process	3 out of 479 genes, 0.6%	11 out of 24961 genes, 0%	0.02
GO:0009292	genetic transfer	4 out of 479 genes, 0.8%	26 out of 24961 genes, 0.1%	0.03
GO:0009294	DNA mediated transformation	4 out of 479 genes, 0.8%	26 out of 24961 genes, 0.1%	0.03
GO:0015995	chlorophyll biosynthetic process	4 out of 479 genes, 0.8%	26 out of 24961 genes, 0.1%	0.03
GO:0000059	protein import into nucleus, docking	3 out of 479 genes, 0.6%	12 out of 24961 genes, 0%	0.03
GO:0032875	regulation of DNA endoreduplication	3 out of 479 genes, 0.6%	12 out of 24961 genes, 0%	0.03
GO:0032259	methylation	7 out of 479 genes, 1.5%	92 out of 24961 genes, 0.4%	0.03
GO:0044283	small molecule biosynthetic process	21 out of 479 genes, 4.4%	555 out of 24961 genes, 2.2%	0.04
GO:0046483	heterocycle metabolic process	18 out of 479 genes, 3.8%	446 out of 24961 genes, 1.8%	0.04
GO:0090329	regulation of DNA-dependent DNA replication	3 out of 479 genes, 0.6%	14 out of 24961 genes, 0.1%	0.04
GO:0006520	cellular amino acid metabolic process	15 out of 479 genes, 3.1%	346 out of 24961 genes, 1.4%	0.04
GO:0010038	response to metal ion	17 out of 479 genes, 3.5%	417 out of 24961 genes, 1.7%	0.04
GO:0010564	regulation of cell cycle process	4 out of 479 genes, 0.8%	31 out of 24961 genes, 0.1%	0.04
GO:0018193	peptidyl-amino acid modification	4 out of 479 genes, 0.8%	31 out of 24961 genes, 0.1%	0.04
GO:0031324	negative regulation of cellular metabolic process	7 out of 479 genes, 1.5%	100 out of 24961 genes, 0.4%	0.04
GO:0032502	developmental process	51 out of 479 genes, 10.6%	1803 out of 24961 genes, 7.2%	0.04
GO:0045934	negative regulation of nucleobase, nucleoside, nucleotide and nucleic acid metabolic process	6 out of 479 genes, 1.3%	77 out of 24961 genes, 0.3%	0.05
GO:0051172	negative regulation of nitrogen compound metabolic process	6 out of 479 genes, 1.3%	77 out of 24961 genes, 0.3%	0.05
7	Regulation group 07 4_hr Shoot
	Term	Observed Frequency	Expected Frequency	p-value
GO:0009790	embryo development	13 out of 148 genes, 8.8%	412 out of 24961 genes, 1.7%	0.000687
GO:0009793	embryo development ending in seed dormancy	11 out of 148 genes, 7.4%	355 out of 24961 genes, 1.4%	0.00267
GO:0009657	plastid organization	6 out of 148 genes, 4.1%	93 out of 24961 genes, 0.4%	0.00308
GO:0034641	cellular nitrogen compound metabolic process	25 out of 148 genes, 16.9%	1701 out of 24961 genes, 6.8%	0.00308
GO:0006807	nitrogen compound metabolic process	25 out of 148 genes, 16.9%	1765 out of 24961 genes, 7.1%	0.00428
GO:0090304	nucleic acid metabolic process	17 out of 148 genes, 11.5%	980 out of 24961 genes, 3.9%	0.00645
GO:0009658	chloroplast organization	5 out of 148 genes, 3.4%	73 out of 24961 genes, 0.3%	0.00647
GO:0006139	nucleobase, nucleoside, nucleotide and nucleic acid metabolic process	19 out of 148 genes, 12.8%	1256 out of 24961 genes, 5%	0.01
GO:0009987	cellular process	70 out of 148 genes, 47.3%	8478 out of 24961 genes, 34%	0.03
GO:0045036	protein targeting to chloroplast	3 out of 148 genes, 2%	26 out of 24961 genes, 0.1%	0.03
GO:0003006	developmental process involved in reproduction	13 out of 148 genes, 8.8%	806 out of 24961 genes, 3.2%	0.03
GO:0010496	intercellular transport	2 out of 148 genes, 1.4%	7 out of 24961 genes, 0%	0.03
GO:0010497	plasmodesmata-mediated intercellular transport	2 out of 148 genes, 1.4%	7 out of 24961 genes, 0%	0.03
GO:0016070	RNA metabolic process	11 out of 148 genes, 7.4%	606 out of 24961 genes, 2.4%	0.03
GO:0019827	stem cell maintenance	3 out of 148 genes, 2%	31 out of 24961 genes, 0.1%	0.03
GO:0032502	developmental process	22 out of 148 genes, 14.9%	1803 out of 24961 genes, 7.2%	0.03
GO:0048564	photosystem I assembly	2 out of 148 genes, 1.4%	7 out of 24961 genes, 0%	0.03
GO:0071103	DNA conformation change	3 out of 148 genes, 2%	29 out of 24961 genes, 0.1%	0.03
GO:0009628	response to abiotic stimulus	18 out of 148 genes, 12.2%	1360 out of 24961 genes, 5.4%	0.03
GO:0045596	negative regulation of cell differentiation	3 out of 148 genes, 2%	34 out of 24961 genes, 0.1%	0.03
GO:0006412	translation	9 out of 148 genes, 6.1%	459 out of 24961 genes, 1.8%	0.04
GO:0048598	embryonic morphogenesis	2 out of 148 genes, 1.4%	9 out of 24961 genes, 0%	0.04
GO:0006268	DNA unwinding involved in replication	2 out of 148 genes, 1.4%	10 out of 24961 genes, 0%	0.04
GO:0006270	DNA-dependent DNA replication initiation	2 out of 148 genes, 1.4%	11 out of 24961 genes, 0%	0.05
GO:0046907	intracellular transport	8 out of 148 genes, 5.4%	393 out of 24961 genes, 1.6%	0.05
8	Regulation group 08 4_hr Shoot
	Term	Observed Frequency	Expected Frequency	p-value
GO:0044271	cellular nitrogen compound biosynthetic process	22 out of 423 genes, 5.2%	445 out of 24961 genes, 1.8%	0.00605
GO:0044281	small molecule metabolic process	43 out of 423 genes, 10.2%	1219 out of 24961 genes, 4.9%	0.00605
GO:0006457	protein folding	14 out of 423 genes, 3.3%	237 out of 24961 genes, 0.9%	0.03
GO:0010025	wax biosynthetic process	4 out of 423 genes, 0.9%	16 out of 24961 genes, 0.1%	0.04
GO:0042180	cellular ketone metabolic process	26 out of 423 genes, 6.1%	687 out of 24961 genes, 2.8%	0.04
GO:0042335	cuticle development	4 out of 423 genes, 0.9%	16 out of 24961 genes, 0.1%	0.04
GO:0044283	small molecule biosynthetic process	22 out of 423 genes, 5.2%	555 out of 24961 genes, 2.2%	0.04
GO:0010166	wax metabolic process	4 out of 423 genes, 0.9%	17 out of 24961 genes, 0.1%	0.04
GO:0046148	pigment biosynthetic process	7 out of 423 genes, 1.7%	77 out of 24961 genes, 0.3%	0.05
9	Regulation group 09 4_hr Shoot
	Term	Observed Frequency	Expected Frequency	p-value
GO:0065007	biological regulation	73 out of 288 genes, 25.3%	3661 out of 24961 genes, 14.7%	0.00143
GO:0050896	response to stimulus	72 out of 288 genes, 25%	3689 out of 24961 genes, 14.8%	0.00185
GO:0006914	autophagy	5 out of 288 genes, 1.7%	22 out of 24961 genes, 0.1%	0.00339
GO:0050794	regulation of cellular process	60 out of 288 genes, 20.8%	3050 out of 24961 genes, 12.2%	0.00583
GO:0050789	regulation of biological process	65 out of 288 genes, 22.6%	3434 out of 24961 genes, 13.8%	0.00646
GO:0002376	immune system process	13 out of 288 genes, 4.5%	292 out of 24961 genes, 1.2%	0.00712
GO:0009628	response to abiotic stimulus	33 out of 288 genes, 11.5%	1360 out of 24961 genes, 5.4%	0.00712
GO:0009787	regulation of abscisic acid mediated signaling pathway	5 out of 288 genes, 1.7%	34 out of 24961 genes, 0.1%	0.0081
GO:0006950	response to stress	44 out of 288 genes, 15.3%	2104 out of 24961 genes, 8.4%	0.00958
GO:0008219	cell death	11 out of 288 genes, 3.8%	234 out of 24961 genes, 0.9%	0.00958
GO:0016265	death	11 out of 288 genes, 3.8%	234 out of 24961 genes, 0.9%	0.00958
GO:0012501	programmed cell death	10 out of 288 genes, 3.5%	197 out of 24961 genes, 0.8%	0.00979
GO:0009605	response to external stimulus	11 out of 288 genes, 3.8%	245 out of 24961 genes, 1%	0.01
GO:0045087	innate immune response	11 out of 288 genes, 3.8%	256 out of 24961 genes, 1%	0.02
GO:0006955	immune response	11 out of 288 genes, 3.8%	260 out of 24961 genes, 1%	0.02
GO:0031323	regulation of cellular metabolic process	38 out of 288 genes, 13.2%	1859 out of 24961 genes, 7.4%	0.03
GO:0019222	regulation of metabolic process	41 out of 288 genes, 14.2%	2085 out of 24961 genes, 8.4%	0.03
GO:0009789	positive regulation of abscisic acid mediated signaling pathway	3 out of 288 genes, 1%	13 out of 24961 genes, 0.1%	0.03
GO:0009651	response to salt stress	13 out of 288 genes, 4.5%	397 out of 24961 genes, 1.6%	0.04
10	Regulation group 10 4_hr Shoot
	Term	Observed Frequency	Expected Frequency	p-value
GO:0050896	response to stimulus	62 out of 207 genes, 30%	3689 out of 24961 genes, 14.8%	1.53e-05
GO:0009414	response to water deprivation	10 out of 207 genes, 4.8%	202 out of 24961 genes, 0.8%	0.00191
GO:0009415	response to water	10 out of 207 genes, 4.8%	211 out of 24961 genes, 0.8%	0.00191
GO:0009607	response to biotic stimulus	17 out of 207 genes, 8.2%	610 out of 24961 genes, 2.4%	0.00191
GO:0010200	response to chitin	8 out of 207 genes, 3.9%	127 out of 24961 genes, 0.5%	0.00191
GO:0042221	response to chemical stimulus	35 out of 207 genes, 16.9%	1892 out of 24961 genes, 7.6%	0.00191
GO:0006950	response to stress	36 out of 207 genes, 17.4%	2104 out of 24961 genes, 8.4%	0.00256
GO:0009617	response to bacterium	10 out of 207 genes, 4.8%	256 out of 24961 genes, 1%	0.00518
GO:0009743	response to carbohydrate stimulus	9 out of 207 genes, 4.3%	203 out of 24961 genes, 0.8%	0.00518
GO:0051707	response to other organism	15 out of 207 genes, 7.2%	558 out of 24961 genes, 2.2%	0.00531
GO:0008219	cell death	9 out of 207 genes, 4.3%	234 out of 24961 genes, 0.9%	0.00851
GO:0009628	response to abiotic stimulus	25 out of 207 genes, 12.1%	1360 out of 24961 genes, 5.4%	0.00851
GO:0016265	death	9 out of 207 genes, 4.3%	234 out of 24961 genes, 0.9%	0.00851
GO:0051704	multi-organism process	15 out of 207 genes, 7.2%	589 out of 24961 genes, 2.4%	0.00851
GO:0009626	plant-type hypersensitive response	4 out of 207 genes, 1.9%	34 out of 24961 genes, 0.1%	0.01
GO:0034050	host programmed cell death induced by symbiont	4 out of 207 genes, 1.9%	35 out of 24961 genes, 0.1%	0.01
11	Regulation group 11 4_hr Shoot
	Term	Observed Frequency	Expected Frequency	p-value
GO:0006950	response to stress	88 out of 470 genes, 18.7%	2104 out of 24961 genes, 8.4%	2.4e-09
GO:0050896	response to stimulus	126 out of 470 genes, 26.8%	3689 out of 24961 genes, 14.8%	7.94e-09
GO:0006952	defense response	38 out of 470 genes, 8.1%	747 out of 24961 genes, 3%	1.39e-05
GO:0009611	response to wounding	16 out of 470 genes, 3.4%	145 out of 24961 genes, 0.6%	1.39e-05
GO:0010200	response to chitin	15 out of 470 genes, 3.2%	127 out of 24961 genes, 0.5%	1.39e-05
GO:0010033	response to organic substance	49 out of 470 genes, 10.4%	1148 out of 24961 genes, 4.6%	2.66e-05
GO:0051707	response to other organism	30 out of 470 genes, 6.4%	558 out of 24961 genes, 2.2%	8.15e-05
GO:0009607	response to biotic stimulus	31 out of 470 genes, 6.6%	610 out of 24961 genes, 2.4%	0.000143
GO:0009694	jasmonic acid metabolic process	7 out of 470 genes, 1.5%	26 out of 24961 genes, 0.1%	0.000158
GO:0009751	response to salicylic acid stimulus	14 out of 470 genes, 3%	147 out of 24961 genes, 0.6%	0.000158
GO:0051704	multi-organism process	30 out of 470 genes, 6.4%	589 out of 24961 genes, 2.4%	0.000158
GO:0009743	response to carbohydrate stimulus	16 out of 470 genes, 3.4%	203 out of 24961 genes, 0.8%	0.000259
GO:0031407	oxylipin metabolic process	7 out of 470 genes, 1.5%	31 out of 24961 genes, 0.1%	0.000364
GO:0042221	response to chemical stimulus	63 out of 470 genes, 13.4%	1892 out of 24961 genes, 7.6%	0.0007
GO:0009620	response to fungus	13 out of 470 genes, 2.8%	167 out of 24961 genes, 0.7%	0.0019
GO:0031348	negative regulation of defense response	5 out of 470 genes, 1.1%	19 out of 24961 genes, 0.1%	0.00365
GO:0044270	cellular nitrogen compound catabolic process	6 out of 470 genes, 1.3%	33 out of 24961 genes, 0.1%	0.00365
GO:0055114	oxidation-reduction process	32 out of 470 genes, 6.8%	793 out of 24961 genes, 3.2%	0.00365
GO:0009627	systemic acquired resistance	5 out of 470 genes, 1.1%	22 out of 24961 genes, 0.1%	0.0056
GO:0046700	heterocycle catabolic process	6 out of 470 genes, 1.3%	37 out of 24961 genes, 0.1%	0.00576
GO:0009695	jasmonic acid biosynthetic process	5 out of 470 genes, 1.1%	23 out of 24961 genes, 0.1%	0.00608
GO:0009814	defense response, incompatible interaction	9 out of 470 genes, 1.9%	99 out of 24961 genes, 0.4%	0.00687
GO:0042742	defense response to bacterium	13 out of 470 genes, 2.8%	201 out of 24961 genes, 0.8%	0.00687
GO:0045087	innate immune response	15 out of 470 genes, 3.2%	256 out of 24961 genes, 1%	0.00687
GO:0006955	immune response	15 out of 470 genes, 3.2%	260 out of 24961 genes, 1%	0.00712
GO:0002376	immune system process	16 out of 470 genes, 3.4%	292 out of 24961 genes, 1.2%	0.0074
GO:0031408	oxylipin biosynthetic process	5 out of 470 genes, 1.1%	27 out of 24961 genes, 0.1%	0.00911
GO:0048585	negative regulation of response to stimulus	7 out of 470 genes, 1.5%	69 out of 24961 genes, 0.3%	0.02
GO:0009617	response to bacterium	14 out of 470 genes, 3%	256 out of 24961 genes, 1%	0.02
GO:0006468	protein phosphorylation	32 out of 470 genes, 6.8%	907 out of 24961 genes, 3.6%	0.02
GO:0001666	response to hypoxia	4 out of 470 genes, 0.9%	19 out of 24961 genes, 0.1%	0.02
GO:0006464	protein modification process	42 out of 470 genes, 8.9%	1322 out of 24961 genes, 5.3%	0.02
GO:0006793	phosphorus metabolic process	34 out of 470 genes, 7.2%	1002 out of 24961 genes, 4%	0.02
GO:0006796	phosphate metabolic process	34 out of 470 genes, 7.2%	1001 out of 24961 genes, 4%	0.02
GO:0016310	phosphorylation	32 out of 470 genes, 6.8%	923 out of 24961 genes, 3.7%	0.02
GO:0031347	regulation of defense response	7 out of 470 genes, 1.5%	76 out of 24961 genes, 0.3%	0.02
GO:0048583	regulation of response to stimulus	11 out of 470 genes, 2.3%	182 out of 24961 genes, 0.7%	0.02
GO:0070482	response to oxygen levels	4 out of 470 genes, 0.9%	21 out of 24961 genes, 0.1%	0.02
GO:0050832	defense response to fungus	9 out of 470 genes, 1.9%	131 out of 24961 genes, 0.5%	0.03
GO:0007275	multicellular organismal development	14 out of 470 genes, 3%	281 out of 24961 genes, 1.1%	0.03
GO:0009056	catabolic process	25 out of 470 genes, 5.3%	670 out of 24961 genes, 2.7%	0.03
GO:0044282	small molecule catabolic process	10 out of 470 genes, 2.1%	162 out of 24961 genes, 0.6%	0.03
GO:0008361	regulation of cell size	3 out of 470 genes, 0.6%	11 out of 24961 genes, 0%	0.04
GO:0080134	regulation of response to stress	7 out of 470 genes, 1.5%	91 out of 24961 genes, 0.4%	0.05
GO:0009862	systemic acquired resistance, salicylic acid mediated signaling pathway	3 out of 470 genes, 0.6%	12 out of 24961 genes, 0%	0.05
C. 8 hr time point
1	Regulation group 01 8_hr Shoot
	Term	Observed Frequency	Expected Frequency	p-value
GO:0006598	polyamine catabolic process	1 out of 5 genes, 20%	2 out of 24961 genes, 0%	0.02
GO:0016053	organic acid biosynthetic process	2 out of 5 genes, 40%	350 out of 24961 genes, 1.4%	0.02
GO:0019852	L-ascorbic acid metabolic process	1 out of 5 genes, 20%	11 out of 24961 genes, 0%	0.02
GO:0019853	L-ascorbic acid biosynthetic process	1 out of 5 genes, 20%	11 out of 24961 genes, 0%	0.02
GO:0042402	cellular biogenic amine catabolic process	1 out of 5 genes, 20%	4 out of 24961 genes, 0%	0.02
GO:0046394	carboxylic acid biosynthetic process	2 out of 5 genes, 40%	350 out of 24961 genes, 1.4%	0.02
GO:0006595	polyamine metabolic process	1 out of 5 genes, 20%	18 out of 24961 genes, 0.1%	0.02
GO:0010025	wax biosynthetic process	1 out of 5 genes, 20%	16 out of 24961 genes, 0.1%	0.02
GO:0010166	wax metabolic process	1 out of 5 genes, 20%	17 out of 24961 genes, 0.1%	0.02
GO:0044283	small molecule biosynthetic process	2 out of 5 genes, 40%	555 out of 24961 genes, 2.2%	0.02
GO:0006082	organic acid metabolic process	2 out of 5 genes, 40%	673 out of 24961 genes, 2.7%	0.02
GO:0019752	carboxylic acid metabolic process	2 out of 5 genes, 40%	672 out of 24961 genes, 2.7%	0.02
GO:0042180	cellular ketone metabolic process	2 out of 5 genes, 40%	687 out of 24961 genes, 2.8%	0.02
GO:0043436	oxoacid metabolic process	2 out of 5 genes, 40%	672 out of 24961 genes, 2.7%	0.02
GO:0009310	amine catabolic process	1 out of 5 genes, 20%	42 out of 24961 genes, 0.2%	0.02
GO:0006576	cellular biogenic amine metabolic process	1 out of 5 genes, 20%	56 out of 24961 genes, 0.2%	0.03
GO:0006767	water-soluble vitamin metabolic process	1 out of 5 genes, 20%	54 out of 24961 genes, 0.2%	0.03
GO:0042364	water-soluble vitamin biosynthetic process	1 out of 5 genes, 20%	52 out of 24961 genes, 0.2%	0.03
GO:0006766	vitamin metabolic process	1 out of 5 genes, 20%	68 out of 24961 genes, 0.3%	0.03
GO:0009110	vitamin biosynthetic process	1 out of 5 genes, 20%	66 out of 24961 genes, 0.3%	0.03
GO:0044237	cellular metabolic process	4 out of 5 genes, 80%	5998 out of 24961 genes, 24%	0.03
GO:0044281	small molecule metabolic process	2 out of 5 genes, 40%	1219 out of 24961 genes, 4.9%	0.04
GO:0006633	fatty acid biosynthetic process	1 out of 5 genes, 20%	125 out of 24961 genes, 0.5%	0.05
2	Regulation group 02 8_hr Shoot
	NA
3	Regulation group 03 8_hr Shoot
	NA
4	Regulation group 04 8_hr Shoot
	NA
5	Regulation group 05 8_hr Shoot
	NA
6	Regulation group 06 8_hr Shoot
	Term	Observed Frequency	Expected Frequency	p-value
GO:0006412	translation	61 out of 242 genes, 25.2%	459 out of 24961 genes, 1.8%	9.67e-46
GO:0034645	cellular macromolecule biosynthetic process	66 out of 242 genes, 27.3%	1436 out of 24961 genes, 5.8%	7.15e-24
GO:0009059	macromolecule biosynthetic process	66 out of 242 genes, 27.3%	1447 out of 24961 genes, 5.8%	7.2e-24
GO:0044267	cellular protein metabolic process	77 out of 242 genes, 31.8%	2041 out of 24961 genes, 8.2%	1.52e-23
GO:0019538	protein metabolic process	84 out of 242 genes, 34.7%	2644 out of 24961 genes, 10.6%	2.54e-21
GO:0043170	macromolecule metabolic process	106 out of 242 genes, 43.8%	4430 out of 24961 genes, 17.7%	7.3e-19
GO:0044260	cellular macromolecule metabolic process	100 out of 242 genes, 41.3%	3996 out of 24961 genes, 16%	7.3e-19
GO:0044249	cellular biosynthetic process	78 out of 242 genes, 32.2%	2593 out of 24961 genes, 10.4%	2.75e-18
GO:0009058	biosynthetic process	79 out of 242 genes, 32.6%	2772 out of 24961 genes, 11.1%	2.7e-17
GO:0044238	primary metabolic process	116 out of 242 genes, 47.9%	5456 out of 24961 genes, 21.9%	2.7e-17
GO:0044237	cellular metabolic process	114 out of 242 genes, 47.1%	5998 out of 24961 genes, 24%	3.05e-13
GO:0009987	cellular process	141 out of 242 genes, 58.3%	8478 out of 24961 genes, 34%	5.3e-13
GO:0008152	metabolic process	129 out of 242 genes, 53.3%	8009 out of 24961 genes, 32.1%	3.57e-10
GO:0022613	ribonucleoprotein complex biogenesis	14 out of 242 genes, 5.8%	107 out of 24961 genes, 0.4%	3.76e-10
GO:0042254	ribosome biogenesis	14 out of 242 genes, 5.8%	107 out of 24961 genes, 0.4%	3.76e-10
GO:0044085	cellular component biogenesis	14 out of 242 genes, 5.8%	176 out of 24961 genes, 0.7%	1.37e-07
GO:0071843	cellular component biogenesis at cellular level	14 out of 242 genes, 5.8%	176 out of 24961 genes, 0.7%	1.37e-07
GO:0071841	cellular component organization or biogenesis at cellular level	29 out of 242 genes, 12%	945 out of 24961 genes, 3.8%	1.92e-06
GO:0071840	cellular component organization or biogenesis	31 out of 242 genes, 12.8%	1281 out of 24961 genes, 5.1%	9e-05
GO:0009955	adaxial/abaxial pattern formation	3 out of 242 genes, 1.2%	5 out of 24961 genes, 0%	0.00112
GO:0051276	chromosome organization	10 out of 242 genes, 4.1%	211 out of 24961 genes, 0.8%	0.00133
GO:0090304	nucleic acid metabolic process	23 out of 242 genes, 9.5%	980 out of 24961 genes, 3.9%	0.00238
GO:0016070	RNA metabolic process	17 out of 242 genes, 7%	606 out of 24961 genes, 2.4%	0.00248
GO:0007018	microtubule-based movement	5 out of 242 genes, 2.1%	48 out of 24961 genes, 0.2%	0.00306
GO:0006139	nucleobase, nucleoside, nucleotide and nucleic acid metabolic process	26 out of 242 genes, 10.7%	1256 out of 24961 genes, 5%	0.00525
GO:0006325	chromatin organization	8 out of 242 genes, 3.3%	170 out of 24961 genes, 0.7%	0.00618
GO:0006334	nucleosome assembly	5 out of 242 genes, 2.1%	59 out of 24961 genes, 0.2%	0.00618
GO:0034660	ncRNA metabolic process	9 out of 242 genes, 3.7%	218 out of 24961 genes, 0.9%	0.00618
GO:0034728	nucleosome organization	5 out of 242 genes, 2.1%	59 out of 24961 genes, 0.2%	0.00618
GO:0065004	protein-DNA complex assembly	5 out of 242 genes, 2.1%	61 out of 24961 genes, 0.2%	0.00667
GO:0071824	protein-DNA complex subunit organization	5 out of 242 genes, 2.1%	61 out of 24961 genes, 0.2%	0.00667
GO:0006807	nitrogen compound metabolic process	32 out of 242 genes, 13.2%	1765 out of 24961 genes, 7.1%	0.00807
GO:0034641	cellular nitrogen compound metabolic process	31 out of 242 genes, 12.8%	1701 out of 24961 genes, 6.8%	0.00883
GO:0007017	microtubule-based process	6 out of 242 genes, 2.5%	106 out of 24961 genes, 0.4%	0.01
GO:0071844	cellular component assembly at cellular level	9 out of 242 genes, 3.7%	245 out of 24961 genes, 1%	0.01
GO:0022607	cellular component assembly	9 out of 242 genes, 3.7%	260 out of 24961 genes, 1%	0.02
GO:0006396	RNA processing	11 out of 242 genes, 4.5%	375 out of 24961 genes, 1.5%	0.02
GO:0043414	macromolecule methylation	5 out of 242 genes, 2.1%	84 out of 24961 genes, 0.3%	0.02
GO:0034622	cellular macromolecular complex assembly	7 out of 242 genes, 2.9%	177 out of 24961 genes, 0.7%	0.03
GO:0032259	methylation	5 out of 242 genes, 2.1%	92 out of 24961 genes, 0.4%	0.03
GO:0065003	macromolecular complex assembly	7 out of 242 genes, 2.9%	192 out of 24961 genes, 0.8%	0.04
GO:0034621	cellular macromolecular complex subunit organization	7 out of 242 genes, 2.9%	194 out of 24961 genes, 0.8%	0.04
GO:0071103	DNA conformation change	3 out of 242 genes, 1.2%	29 out of 24961 genes, 0.1%	0.04
GO:0071842	cellular component organization at cellular level	15 out of 242 genes, 6.2%	691 out of 24961 genes, 2.8%	0.04
GO:0034470	ncRNA processing	6 out of 242 genes, 2.5%	147 out of 24961 genes, 0.6%	0.04
GO:0006399	tRNA metabolic process	5 out of 242 genes, 2.1%	104 out of 24961 genes, 0.4%	0.04
GO:0009098	leucine biosynthetic process	2 out of 242 genes, 0.8%	9 out of 24961 genes, 0%	0.05
7	Regulation group 07 8_hr Shoot
	Term	Observed Frequency	Expected Frequency	p-value
GO:0006334	nucleosome assembly	14 out of 197 genes, 7.1%	59 out of 24961 genes, 0.2%	1.07e-13
GO:0034728	nucleosome organization	14 out of 197 genes, 7.1%	59 out of 24961 genes, 0.2%	1.07e-13
GO:0065004	protein-DNA complex assembly	14 out of 197 genes, 7.1%	61 out of 24961 genes, 0.2%	1.07e-13
GO:0071824	protein-DNA complex subunit organization	14 out of 197 genes, 7.1%	61 out of 24961 genes, 0.2%	1.07e-13
GO:0071841	cellular component organization or biogenesis at cellular level	37 out of 197 genes, 18.8%	945 out of 24961 genes, 3.8%	1.76e-13
GO:0071840	cellular component organization or biogenesis	41 out of 197 genes, 20.8%	1281 out of 24961 genes, 5.1%	2.53e-12
GO:0065003	macromolecular complex assembly	18 out of 197 genes, 9.1%	192 out of 24961 genes, 0.8%	5.7e-12
GO:0022607	cellular component assembly	20 out of 197 genes, 10.2%	260 out of 24961 genes, 1%	6.18e-12
GO:0034622	cellular macromolecular complex assembly	17 out of 197 genes, 8.6%	177 out of 24961 genes, 0.7%	1.57e-11
GO:0043933	macromolecular complex subunit organization	18 out of 197 genes, 9.1%	210 out of 24961 genes, 0.8%	1.65e-11
GO:0071844	cellular component assembly at cellular level	19 out of 197 genes, 9.6%	245 out of 24961 genes, 1%	1.69e-11
GO:0006996	organelle organization	26 out of 197 genes, 13.2%	540 out of 24961 genes, 2.2%	2.13e-11
GO:0071842	cellular component organization at cellular level	29 out of 197 genes, 14.7%	691 out of 24961 genes, 2.8%	2.13e-11
GO:0006412	translation	24 out of 197 genes, 12.2%	459 out of 24961 genes, 1.8%	2.95e-11
GO:0034621	cellular macromolecular complex subunit organization	17 out of 197 genes, 8.6%	194 out of 24961 genes, 0.8%	3.71e-11
GO:0009987	cellular process	115 out of 197 genes, 58.4%	8478 out of 24961 genes, 34%	9.61e-11
GO:0051276	chromosome organization	17 out of 197 genes, 8.6%	211 out of 24961 genes, 0.8%	1.14e-10
GO:0090304	nucleic acid metabolic process	32 out of 197 genes, 16.2%	980 out of 24961 genes, 3.9%	5.26e-10
GO:0006325	chromatin organization	15 out of 197 genes, 7.6%	170 out of 24961 genes, 0.7%	6.06e-10
GO:0016043	cellular component organization	32 out of 197 genes, 16.2%	1018 out of 24961 genes, 4.1%	1.22e-09
GO:0006139	nucleobase, nucleoside, nucleotide and nucleic acid metabolic process	34 out of 197 genes, 17.3%	1256 out of 24961 genes, 5%	1.23e-08
GO:0044238	primary metabolic process	82 out of 197 genes, 41.6%	5456 out of 24961 genes, 21.9%	1.23e-08
GO:0044260	cellular macromolecule metabolic process	67 out of 197 genes, 34%	3996 out of 24961 genes, 16%	1.38e-08
GO:0034641	cellular nitrogen compound metabolic process	40 out of 197 genes, 20.3%	1701 out of 24961 genes, 6.8%	1.45e-08
GO:0006807	nitrogen compound metabolic process	40 out of 197 genes, 20.3%	1765 out of 24961 genes, 7.1%	3.95e-08
GO:0043170	macromolecule metabolic process	69 out of 197 genes, 35%	4430 out of 24961 genes, 17.7%	1.37e-07
GO:0006259	DNA metabolic process	16 out of 197 genes, 8.1%	329 out of 24961 genes, 1.3%	3.25e-07
GO:0044237	cellular metabolic process	83 out of 197 genes, 42.1%	5998 out of 24961 genes, 24%	4.01e-07
GO:0009058	biosynthetic process	49 out of 197 genes, 24.9%	2772 out of 24961 genes, 11.1%	1.04e-06
GO:0044249	cellular biosynthetic process	47 out of 197 genes, 23.9%	2593 out of 24961 genes, 10.4%	1.04e-06
GO:0034645	cellular macromolecule biosynthetic process	32 out of 197 genes, 16.2%	1436 out of 24961 genes, 5.8%	2.56e-06
GO:0009059	macromolecule biosynthetic process	32 out of 197 genes, 16.2%	1447 out of 24961 genes, 5.8%	2.93e-06
GO:0009793	embryo development ending in seed dormancy	15 out of 197 genes, 7.6%	355 out of 24961 genes, 1.4%	4.35e-06
GO:0009790	embryo development	16 out of 197 genes, 8.1%	412 out of 24961 genes, 1.7%	4.95e-06
GO:0009657	plastid organization	8 out of 197 genes, 4.1%	93 out of 24961 genes, 0.4%	2.16e-05
GO:0006268	DNA unwinding involved in replication	4 out of 197 genes, 2%	10 out of 24961 genes, 0%	5.43e-05
GO:0006270	DNA-dependent DNA replication initiation	4 out of 197 genes, 2%	11 out of 24961 genes, 0%	7.16e-05
GO:0071103	DNA conformation change	5 out of 197 genes, 2.5%	29 out of 24961 genes, 0.1%	9.69e-05
GO:0008152	metabolic process	93 out of 197 genes, 47.2%	8009 out of 24961 genes, 32.1%	0.000112
GO:0016070	RNA metabolic process	17 out of 197 genes, 8.6%	606 out of 24961 genes, 2.4%	0.000128
GO:0032392	DNA geometric change	4 out of 197 genes, 2%	14 out of 24961 genes, 0.1%	0.000139
GO:0032508	DNA duplex unwinding	4 out of 197 genes, 2%	14 out of 24961 genes, 0.1%	0.000139
GO:0022613	ribonucleoprotein complex biogenesis	7 out of 197 genes, 3.6%	107 out of 24961 genes, 0.4%	0.000426
GO:0042254	ribosome biogenesis	7 out of 197 genes, 3.6%	107 out of 24961 genes, 0.4%	0.000426
GO:0009658	chloroplast organization	6 out of 197 genes, 3%	73 out of 24961 genes, 0.3%	0.000467
GO:0009262	deoxyribonucleotide metabolic process	3 out of 197 genes, 1.5%	8 out of 24961 genes, 0%	0.000921
GO:0044267	cellular protein metabolic process	32 out of 197 genes, 16.2%	2041 out of 24961 genes, 8.2%	0.00199
GO:0003006	developmental process involved in reproduction	17 out of 197 genes, 8.6%	806 out of 24961 genes, 3.2%	0.00327
GO:0010322	regulation of isopentenyl diphosphate biosynthetic process, mevalonate-independent pathway	2 out of 197 genes, 1%	2 out of 24961 genes, 0%	0.00396
GO:0022414	reproductive process	18 out of 197 genes, 9.1%	902 out of 24961 genes, 3.6%	0.00396
GO:0031123	RNA 3'-end processing	3 out of 197 genes, 1.5%	15 out of 24961 genes, 0.1%	0.00396
GO:0071071	regulation of phospholipid biosynthetic process	2 out of 197 genes, 1%	2 out of 24961 genes, 0%	0.00396
GO:0006281	DNA repair	7 out of 197 genes, 3.6%	168 out of 24961 genes, 0.7%	0.00508
GO:0044085	cellular component biogenesis	7 out of 197 genes, 3.6%	176 out of 24961 genes, 0.7%	0.00628
GO:0046471	phosphatidylglycerol metabolic process	2 out of 197 genes, 1%	3 out of 24961 genes, 0%	0.00628
GO:0071843	cellular component biogenesis at cellular level	7 out of 197 genes, 3.6%	176 out of 24961 genes, 0.7%	0.00628
GO:0006974	response to DNA damage stimulus	7 out of 197 genes, 3.6%	179 out of 24961 genes, 0.7%	0.00679
GO:0006378	mRNA polyadenylation	2 out of 197 genes, 1%	4 out of 24961 genes, 0%	0.00879
GO:0006396	RNA processing	10 out of 197 genes, 5.1%	375 out of 24961 genes, 1.5%	0.00897
GO:0016109	tetraterpenoid biosynthetic process	3 out of 197 genes, 1.5%	22 out of 24961 genes, 0.1%	0.00897
GO:0016117	carotenoid biosynthetic process	3 out of 197 genes, 1.5%	22 out of 24961 genes, 0.1%	0.00897
GO:0032502	developmental process	27 out of 197 genes, 13.7%	1803 out of 24961 genes, 7.2%	0.01
GO:0031124	mRNA 3'-end processing	2 out of 197 genes, 1%	5 out of 24961 genes, 0%	0.01
GO:0045036	protein targeting to chloroplast	3 out of 197 genes, 1.5%	26 out of 24961 genes, 0.1%	0.01
GO:0016123	xanthophyll biosynthetic process	2 out of 197 genes, 1%	6 out of 24961 genes, 0%	0.01
GO:0016108	tetraterpenoid metabolic process	3 out of 197 genes, 1.5%	29 out of 24961 genes, 0.1%	0.02
GO:0016116	carotenoid metabolic process	3 out of 197 genes, 1.5%	29 out of 24961 genes, 0.1%	0.02
GO:0016120	carotene biosynthetic process	2 out of 197 genes, 1%	7 out of 24961 genes, 0%	0.02
GO:0043631	RNA polyadenylation	2 out of 197 genes, 1%	8 out of 24961 genes, 0%	0.02
GO:0019747	regulation of isoprenoid metabolic process	2 out of 197 genes, 1%	9 out of 24961 genes, 0%	0.03
GO:0010675	regulation of cellular carbohydrate metabolic process	2 out of 197 genes, 1%	10 out of 24961 genes, 0%	0.03
GO:0016556	mRNA modification	2 out of 197 genes, 1%	10 out of 24961 genes, 0%	0.03
GO:0046148	pigment biosynthetic process	4 out of 197 genes, 2%	77 out of 24961 genes, 0.3%	0.03
GO:0006260	DNA replication	4 out of 197 genes, 2%	80 out of 24961 genes, 0.3%	0.03
GO:0016119	carotene metabolic process	2 out of 197 genes, 1%	12 out of 24961 genes, 0%	0.04
GO:0016122	xanthophyll metabolic process	2 out of 197 genes, 1%	12 out of 24961 genes, 0%	0.04
GO:0046686	response to cadmium ion	8 out of 197 genes, 4.1%	330 out of 24961 genes, 1.3%	0.04
GO:0019538	protein metabolic process	33 out of 197 genes, 16.8%	2644 out of 24961 genes, 10.6%	0.04
GO:0009451	RNA modification	5 out of 197 genes, 2.5%	141 out of 24961 genes, 0.6%	0.04
GO:0010038	response to metal ion	9 out of 197 genes, 4.6%	417 out of 24961 genes, 1.7%	0.05
GO:0010020	chloroplast fission	2 out of 197 genes, 1%	14 out of 24961 genes, 0.1%	0.05
8	Regulation group 08 8_hr Shoot
	Term	Observed Frequency	Expected Frequency	p-value
GO:0015979	photosynthesis	20 out of 1138 genes, 1.8%	83 out of 24961 genes, 0.3%	2.4e-05
GO:0009657	plastid organization	20 out of 1138 genes, 1.8%	93 out of 24961 genes, 0.4%	4.14e-05
GO:0044281	small molecule metabolic process	99 out of 1138 genes, 8.7%	1219 out of 24961 genes, 4.9%	4.14e-05
GO:0009767	photosynthetic electron transport chain	12 out of 1138 genes, 1.1%	34 out of 24961 genes, 0.1%	0.00013
GO:0044271	cellular nitrogen compound biosynthetic process	47 out of 1138 genes, 4.1%	445 out of 24961 genes, 1.8%	0.00013
GO:0009790	embryo development	44 out of 1138 genes, 3.9%	412 out of 24961 genes, 1.7%	0.000166
GO:0034641	cellular nitrogen compound metabolic process	123 out of 1138 genes, 10.8%	1701 out of 24961 genes, 6.8%	0.000166
GO:0006807	nitrogen compound metabolic process	126 out of 1138 genes, 11.1%	1765 out of 24961 genes, 7.1%	0.000186
GO:0018130	heterocycle biosynthetic process	34 out of 1138 genes, 3%	282 out of 24961 genes, 1.1%	0.000186
GO:0051186	cofactor metabolic process	29 out of 1138 genes, 2.5%	219 out of 24961 genes, 0.9%	0.000186
GO:0051188	cofactor biosynthetic process	23 out of 1138 genes, 2%	147 out of 24961 genes, 0.6%	0.000186
GO:0009793	embryo development ending in seed dormancy	39 out of 1138 genes, 3.4%	355 out of 24961 genes, 1.4%	0.000196
GO:0033014	tetrapyrrole biosynthetic process	13 out of 1138 genes, 1.1%	48 out of 24961 genes, 0.2%	0.000196
GO:0009773	photosynthetic electron transport in photosystem I	8 out of 1138 genes, 0.7%	15 out of 24961 genes, 0.1%	0.000347
GO:0006779	porphyrin biosynthetic process	12 out of 1138 genes, 1.1%	44 out of 24961 genes, 0.2%	0.000391
GO:0009658	chloroplast organization	15 out of 1138 genes, 1.3%	73 out of 24961 genes, 0.3%	0.000443
GO:0033013	tetrapyrrole metabolic process	14 out of 1138 genes, 1.2%	63 out of 24961 genes, 0.3%	0.000443
GO:0046483	heterocycle metabolic process	44 out of 1138 genes, 3.9%	446 out of 24961 genes, 1.8%	0.000443
GO:0009628	response to abiotic stimulus	99 out of 1138 genes, 8.7%	1360 out of 24961 genes, 5.4%	0.0006
GO:0008152	metabolic process	435 out of 1138 genes, 38.2%	8009 out of 24961 genes, 32.1%	0.00077
GO:0009987	cellular process	457 out of 1138 genes, 40.2%	8478 out of 24961 genes, 34%	0.000785
GO:0006778	porphyrin metabolic process	13 out of 1138 genes, 1.1%	61 out of 24961 genes, 0.2%	0.00107
GO:0016043	cellular component organization	77 out of 1138 genes, 6.8%	1018 out of 24961 genes, 4.1%	0.00158
GO:0042180	cellular ketone metabolic process	57 out of 1138 genes, 5%	687 out of 24961 genes, 2.8%	0.00171
GO:0044238	primary metabolic process	306 out of 1138 genes, 26.9%	5456 out of 24961 genes, 21.9%	0.00288
GO:0071842	cellular component organization at cellular level	56 out of 1138 genes, 4.9%	691 out of 24961 genes, 2.8%	0.00334
GO:0071841	cellular component organization or biogenesis at cellular level	71 out of 1138 genes, 6.2%	945 out of 24961 genes, 3.8%	0.00337
GO:0022900	electron transport chain	13 out of 1138 genes, 1.1%	72 out of 24961 genes, 0.3%	0.00383
GO:0044283	small molecule biosynthetic process	47 out of 1138 genes, 4.1%	555 out of 24961 genes, 2.2%	0.00444
GO:0019752	carboxylic acid metabolic process	54 out of 1138 genes, 4.7%	672 out of 24961 genes, 2.7%	0.00461
GO:0043436	oxoacid metabolic process	54 out of 1138 genes, 4.7%	672 out of 24961 genes, 2.7%	0.00461
GO:0006082	organic acid metabolic process	54 out of 1138 genes, 4.7%	673 out of 24961 genes, 2.7%	0.00463
GO:0071840	cellular component organization or biogenesis	88 out of 1138 genes, 7.7%	1281 out of 24961 genes, 5.1%	0.00739
GO:0006066	alcohol metabolic process	24 out of 1138 genes, 2.1%	229 out of 24961 genes, 0.9%	0.01
GO:0006461	protein complex assembly	16 out of 1138 genes, 1.4%	121 out of 24961 genes, 0.5%	0.01
GO:0006833	water transport	5 out of 1138 genes, 0.4%	10 out of 24961 genes, 0%	0.01
GO:0042044	fluid transport	5 out of 1138 genes, 0.4%	10 out of 24961 genes, 0%	0.01
GO:0071822	protein complex subunit organization	17 out of 1138 genes, 1.5%	137 out of 24961 genes, 0.5%	0.02
GO:0046148	pigment biosynthetic process	12 out of 1138 genes, 1.1%	77 out of 24961 genes, 0.3%	0.02
GO:0006631	fatty acid metabolic process	21 out of 1138 genes, 1.8%	194 out of 24961 genes, 0.8%	0.02
GO:0006091	generation of precursor metabolites and energy	20 out of 1138 genes, 1.8%	182 out of 24961 genes, 0.7%	0.02
GO:0009409	response to cold	26 out of 1138 genes, 2.3%	269 out of 24961 genes, 1.1%	0.02
GO:0043933	macromolecular complex subunit organization	22 out of 1138 genes, 1.9%	210 out of 24961 genes, 0.8%	0.02
GO:0006260	DNA replication	12 out of 1138 genes, 1.1%	80 out of 24961 genes, 0.3%	0.02
GO:0009629	response to gravity	9 out of 1138 genes, 0.8%	48 out of 24961 genes, 0.2%	0.02
GO:0043623	cellular protein complex assembly	14 out of 1138 genes, 1.2%	106 out of 24961 genes, 0.4%	0.02
GO:0043101	purine-containing compound salvage	4 out of 1138 genes, 0.4%	7 out of 24961 genes, 0%	0.03
GO:0006996	organelle organization	42 out of 1138 genes, 3.7%	540 out of 24961 genes, 2.2%	0.03
GO:0010020	chloroplast fission	5 out of 1138 genes, 0.4%	14 out of 24961 genes, 0.1%	0.03
GO:0044237	cellular metabolic process	320 out of 1138 genes, 28.1%	5998 out of 24961 genes, 24%	0.03
GO:0065003	macromolecular complex assembly	20 out of 1138 genes, 1.8%	192 out of 24961 genes, 0.8%	0.03
GO:0034621	cellular macromolecular complex subunit organization	20 out of 1138 genes, 1.8%	194 out of 24961 genes, 0.8%	0.03
GO:0006821	chloride transport	4 out of 1138 genes, 0.4%	8 out of 24961 genes, 0%	0.04
GO:0009266	response to temperature stimulus	33 out of 1138 genes, 2.9%	399 out of 24961 genes, 1.6%	0.04
GO:0006139	nucleobase, nucleoside, nucleotide and nucleic acid metabolic process	81 out of 1138 genes, 7.1%	1256 out of 24961 genes, 5%	0.04
GO:0042335	cuticle development	5 out of 1138 genes, 0.4%	16 out of 24961 genes, 0.1%	0.04
GO:0043572	plastid fission	5 out of 1138 genes, 0.4%	16 out of 24961 genes, 0.1%	0.04
9	Regulation group 09 8_hr Shoot
	Term	Observed Frequency	Expected Frequency	p-value
GO:0050896	response to stimulus	224 out of 791 genes, 28.3%	3689 out of 24961 genes, 14.8%	9.59e-19
GO:0042221	response to chemical stimulus	143 out of 791 genes, 18.1%	1892 out of 24961 genes, 7.6%	2.35e-18
GO:0010033	response to organic substance	90 out of 791 genes, 11.4%	1148 out of 24961 genes, 4.6%	1.23e-11
GO:0065007	biological regulation	197 out of 791 genes, 24.9%	3661 out of 24961 genes, 14.7%	2.93e-11
GO:0006950	response to stress	132 out of 791 genes, 16.7%	2104 out of 24961 genes, 8.4%	4.33e-11
GO:0050789	regulation of biological process	180 out of 791 genes, 22.8%	3434 out of 24961 genes, 13.8%	2.97e-09
GO:0044248	cellular catabolic process	49 out of 791 genes, 6.2%	520 out of 24961 genes, 2.1%	1.94e-08
GO:0009725	response to hormone stimulus	65 out of 791 genes, 8.2%	849 out of 24961 genes, 3.4%	5.6e-08
GO:0009628	response to abiotic stimulus	88 out of 791 genes, 11.1%	1360 out of 24961 genes, 5.4%	1.1e-07
GO:0009056	catabolic process	55 out of 791 genes, 7%	670 out of 24961 genes, 2.7%	1.1e-07
GO:0009719	response to endogenous stimulus	67 out of 791 genes, 8.5%	920 out of 24961 genes, 3.7%	1.48e-07
GO:0050794	regulation of cellular process	157 out of 791 genes, 19.8%	3050 out of 24961 genes, 12.2%	1.57e-07
GO:0009737	response to abscisic acid stimulus	35 out of 791 genes, 4.4%	340 out of 24961 genes, 1.4%	6.61e-07
GO:0009607	response to biotic stimulus	48 out of 791 genes, 6.1%	610 out of 24961 genes, 2.4%	3.25e-06
GO:0009987	cellular process	343 out of 791 genes, 43.4%	8478 out of 24961 genes, 34%	3.73e-06
GO:0010035	response to inorganic substance	42 out of 791 genes, 5.3%	507 out of 24961 genes, 2%	5.63e-06
GO:0002376	immune system process	30 out of 791 genes, 3.8%	292 out of 24961 genes, 1.2%	6.31e-06
GO:0051707	response to other organism	44 out of 791 genes, 5.6%	558 out of 24961 genes, 2.2%	8.97e-06
GO:0006970	response to osmotic stress	37 out of 791 genes, 4.7%	425 out of 24961 genes, 1.7%	9.22e-06
GO:0009651	response to salt stress	35 out of 791 genes, 4.4%	397 out of 24961 genes, 1.6%	1.45e-05
GO:0007165	signal transduction	63 out of 791 genes, 8%	985 out of 24961 genes, 3.9%	2.08e-05
GO:0006952	defense response	52 out of 791 genes, 6.6%	747 out of 24961 genes, 3%	2.09e-05
GO:0051704	multi-organism process	44 out of 791 genes, 5.6%	589 out of 24961 genes, 2.4%	2.81e-05
GO:0010038	response to metal ion	35 out of 791 genes, 4.4%	417 out of 24961 genes, 1.7%	3.51e-05
GO:0006955	immune response	26 out of 791 genes, 3.3%	260 out of 24961 genes, 1%	4.96e-05
GO:0009620	response to fungus	20 out of 791 genes, 2.5%	167 out of 24961 genes, 0.7%	7.12e-05
GO:0045087	innate immune response	25 out of 791 genes, 3.2%	256 out of 24961 genes, 1%	0.000109
GO:0046686	response to cadmium ion	29 out of 791 genes, 3.7%	330 out of 24961 genes, 1.3%	0.000119
GO:0009743	response to carbohydrate stimulus	21 out of 791 genes, 2.7%	203 out of 24961 genes, 0.8%	0.00029
GO:0044238	primary metabolic process	226 out of 791 genes, 28.6%	5456 out of 24961 genes, 21.9%	0.000352
GO:0050832	defense response to fungus	16 out of 791 genes, 2%	131 out of 24961 genes, 0.5%	0.000531
GO:0048580	regulation of post-embryonic development	19 out of 791 genes, 2.4%	183 out of 24961 genes, 0.7%	0.000683
GO:0016144	S-glycoside biosynthetic process	8 out of 791 genes, 1%	31 out of 24961 genes, 0.1%	0.000764
GO:0019758	glycosinolate biosynthetic process	8 out of 791 genes, 1%	31 out of 24961 genes, 0.1%	0.000764
GO:0019761	glucosinolate biosynthetic process	8 out of 791 genes, 1%	31 out of 24961 genes, 0.1%	0.000764
GO:0032502	developmental process	90 out of 791 genes, 11.4%	1803 out of 24961 genes, 7.2%	0.000861
GO:0031323	regulation of cellular metabolic process	92 out of 791 genes, 11.6%	1859 out of 24961 genes, 7.4%	0.00092
GO:0019222	regulation of metabolic process	100 out of 791 genes, 12.6%	2085 out of 24961 genes, 8.4%	0.00128
GO:0008219	cell death	21 out of 791 genes, 2.7%	234 out of 24961 genes, 0.9%	0.00148
GO:0016265	death	21 out of 791 genes, 2.7%	234 out of 24961 genes, 0.9%	0.00148
GO:0048583	regulation of response to stimulus	18 out of 791 genes, 2.3%	182 out of 24961 genes, 0.7%	0.00158
GO:0044237	cellular metabolic process	239 out of 791 genes, 30.2%	5998 out of 24961 genes, 24%	0.00173
GO:0044265	cellular macromolecule catabolic process	23 out of 791 genes, 2.9%	277 out of 24961 genes, 1.1%	0.00186
GO:0044272	sulfur compound biosynthetic process	12 out of 791 genes, 1.5%	89 out of 24961 genes, 0.4%	0.0019
GO:0009057	macromolecule catabolic process	25 out of 791 genes, 3.2%	319 out of 24961 genes, 1.3%	0.00206
GO:0048519	negative regulation of biological process	28 out of 791 genes, 3.5%	383 out of 24961 genes, 1.5%	0.00235
GO:0019538	protein metabolic process	119 out of 791 genes, 15%	2644 out of 24961 genes, 10.6%	0.0025
GO:0010468	regulation of gene expression	87 out of 791 genes, 11%	1799 out of 24961 genes, 7.2%	0.00258
GO:0006464	protein modification process	68 out of 791 genes, 8.6%	1322 out of 24961 genes, 5.3%	0.0029
GO:0051603	proteolysis involved in cellular protein catabolic process	21 out of 791 genes, 2.7%	251 out of 24961 genes, 1%	0.00298
GO:0009617	response to bacterium	21 out of 791 genes, 2.7%	256 out of 24961 genes, 1%	0.00356
GO:0010556	regulation of macromolecule biosynthetic process	81 out of 791 genes, 10.2%	1667 out of 24961 genes, 6.7%	0.00356
GO:0060255	regulation of macromolecule metabolic process	88 out of 791 genes, 11.1%	1848 out of 24961 genes, 7.4%	0.00356
GO:2000112	regulation of cellular macromolecule biosynthetic process	81 out of 791 genes, 10.2%	1667 out of 24961 genes, 6.7%	0.00356
GO:0009814	defense response, incompatible interaction	12 out of 791 genes, 1.5%	99 out of 24961 genes, 0.4%	0.00374
GO:0042742	defense response to bacterium	18 out of 791 genes, 2.3%	201 out of 24961 genes, 0.8%	0.00374
GO:0009414	response to water deprivation	18 out of 791 genes, 2.3%	202 out of 24961 genes, 0.8%	0.00386
GO:0006914	autophagy	6 out of 791 genes, 0.8%	22 out of 24961 genes, 0.1%	0.00397
GO:0006790	sulfur compound metabolic process	15 out of 791 genes, 1.9%	151 out of 24961 genes, 0.6%	0.0043
GO:0031326	regulation of cellular biosynthetic process	82 out of 791 genes, 10.4%	1710 out of 24961 genes, 6.9%	0.0043
GO:0006511	ubiquitin-dependent protein catabolic process	20 out of 791 genes, 2.5%	246 out of 24961 genes, 1%	0.00454
GO:0009889	regulation of biosynthetic process	82 out of 791 genes, 10.4%	1715 out of 24961 genes, 6.9%	0.00454
GO:0016143	S-glycoside metabolic process	8 out of 791 genes, 1%	46 out of 24961 genes, 0.2%	0.00454
GO:0019757	glycosinolate metabolic process	8 out of 791 genes, 1%	46 out of 24961 genes, 0.2%	0.00454
GO:0019760	glucosinolate metabolic process	8 out of 791 genes, 1%	46 out of 24961 genes, 0.2%	0.00454
GO:0019941	modification-dependent protein catabolic process	20 out of 791 genes, 2.5%	247 out of 24961 genes, 1%	0.00454
GO:0043632	modification-dependent macromolecule catabolic process	20 out of 791 genes, 2.5%	247 out of 24961 genes, 1%	0.00454
GO:0050793	regulation of developmental process	24 out of 791 genes, 3%	327 out of 24961 genes, 1.3%	0.00454
GO:0051234	establishment of localization	83 out of 791 genes, 10.5%	1745 out of 24961 genes, 7%	0.00454
GO:0051716	cellular response to stimulus	44 out of 791 genes, 5.6%	772 out of 24961 genes, 3.1%	0.00454
GO:0080090	regulation of primary metabolic process	85 out of 791 genes, 10.7%	1795 out of 24961 genes, 7.2%	0.00454
GO:0045449	regulation of transcription	78 out of 791 genes, 9.9%	1621 out of 24961 genes, 6.5%	0.00462
GO:0048518	positive regulation of biological process	20 out of 791 genes, 2.5%	248 out of 24961 genes, 1%	0.00462
GO:0009415	response to water	18 out of 791 genes, 2.3%	211 out of 24961 genes, 0.8%	0.00487
GO:0006810	transport	82 out of 791 genes, 10.4%	1732 out of 24961 genes, 6.9%	0.00501
GO:0044281	small molecule metabolic process	62 out of 791 genes, 7.8%	1219 out of 24961 genes, 4.9%	0.00501
GO:0080134	regulation of response to stress	11 out of 791 genes, 1.4%	91 out of 24961 genes, 0.4%	0.00517
GO:2000026	regulation of multicellular organismal development	21 out of 791 genes, 2.7%	272 out of 24961 genes, 1.1%	0.0053
GO:0051239	regulation of multicellular organismal process	21 out of 791 genes, 2.7%	274 out of 24961 genes, 1.1%	0.00573
GO:0009266	response to temperature stimulus	27 out of 791 genes, 3.4%	399 out of 24961 genes, 1.6%	0.00574
GO:0012501	programmed cell death	17 out of 791 genes, 2.1%	197 out of 24961 genes, 0.8%	0.00576
GO:0071310	cellular response to organic substance	24 out of 791 genes, 3%	337 out of 24961 genes, 1.4%	0.00592
GO:0019219	regulation of nucleobase, nucleoside, nucleotide and nucleic acid metabolic process	80 out of 791 genes, 10.1%	1696 out of 24961 genes, 6.8%	0.00601
GO:0034641	cellular nitrogen compound metabolic process	80 out of 791 genes, 10.1%	1701 out of 24961 genes, 6.8%	0.00647
GO:0009816	defense response to bacterium, incompatible interaction	6 out of 791 genes, 0.8%	27 out of 24961 genes, 0.1%	0.00698
GO:0006807	nitrogen compound metabolic process	82 out of 791 genes, 10.4%	1765 out of 24961 genes, 7.1%	0.00763
GO:0051171	regulation of nitrogen compound metabolic process	80 out of 791 genes, 10.1%	1717 out of 24961 genes, 6.9%	0.00815
GO:0043412	macromolecule modification	71 out of 791 genes, 9%	1486 out of 24961 genes, 6%	0.00861
GO:0052542	defense response by callose deposition	5 out of 791 genes, 0.6%	18 out of 24961 genes, 0.1%	0.00861
GO:0009723	response to ethylene stimulus	13 out of 791 genes, 1.6%	134 out of 24961 genes, 0.5%	0.00889
GO:0015031	protein transport	25 out of 791 genes, 3.2%	372 out of 24961 genes, 1.5%	0.00889
GO:0045184	establishment of protein localization	25 out of 791 genes, 3.2%	372 out of 24961 genes, 1.5%	0.00889
GO:0071495	cellular response to endogenous stimulus	20 out of 791 genes, 2.5%	267 out of 24961 genes, 1.1%	0.00889
GO:0032501	multicellular organismal process	30 out of 791 genes, 3.8%	483 out of 24961 genes, 1.9%	0.00901
GO:0019752	carboxylic acid metabolic process	38 out of 791 genes, 4.8%	672 out of 24961 genes, 2.7%	0.00974
GO:0031348	negative regulation of defense response	5 out of 791 genes, 0.6%	19 out of 24961 genes, 0.1%	0.00974
GO:0043436	oxoacid metabolic process	38 out of 791 genes, 4.8%	672 out of 24961 genes, 2.7%	0.00974
GO:0044283	small molecule biosynthetic process	33 out of 791 genes, 4.2%	555 out of 24961 genes, 2.2%	0.00974
GO:0006082	organic acid metabolic process	38 out of 791 genes, 4.8%	673 out of 24961 genes, 2.7%	0.00989
GO:2000241	regulation of reproductive process	13 out of 791 genes, 1.6%	138 out of 24961 genes, 0.6%	0.01
GO:0006470	protein dephosphorylation	8 out of 791 genes, 1%	57 out of 24961 genes, 0.2%	0.01
GO:0009753	response to jasmonic acid stimulus	14 out of 791 genes, 1.8%	158 out of 24961 genes, 0.6%	0.01
GO:0006979	response to oxidative stress	20 out of 791 genes, 2.5%	278 out of 24961 genes, 1.1%	0.01
GO:0042180	cellular ketone metabolic process	38 out of 791 genes, 4.8%	687 out of 24961 genes, 2.8%	0.01
GO:0016568	chromatin modification	10 out of 791 genes, 1.3%	91 out of 24961 genes, 0.4%	0.01
GO:0009909	regulation of flower development	11 out of 791 genes, 1.4%	109 out of 24961 genes, 0.4%	0.01
GO:0031347	regulation of defense response	9 out of 791 genes, 1.1%	76 out of 24961 genes, 0.3%	0.01
GO:0008152	metabolic process	295 out of 791 genes, 37.3%	8009 out of 24961 genes, 32.1%	0.02
GO:0006508	proteolysis	36 out of 791 genes, 4.6%	650 out of 24961 genes, 2.6%	0.02
GO:0009605	response to external stimulus	18 out of 791 genes, 2.3%	245 out of 24961 genes, 1%	0.02
GO:0070887	cellular response to chemical stimulus	24 out of 791 genes, 3%	374 out of 24961 genes, 1.5%	0.02
GO:0016138	glycoside biosynthetic process	8 out of 791 genes, 1%	63 out of 24961 genes, 0.3%	0.02
GO:0015914	phospholipid transport	4 out of 791 genes, 0.5%	13 out of 24961 genes, 0.1%	0.02
GO:0006796	phosphate metabolic process	50 out of 791 genes, 6.3%	1001 out of 24961 genes, 4%	0.02
GO:0006793	phosphorus metabolic process	50 out of 791 genes, 6.3%	1002 out of 24961 genes, 4%	0.02
GO:0046483	heterocycle metabolic process	27 out of 791 genes, 3.4%	446 out of 24961 genes, 1.8%	0.02
GO:0033037	polysaccharide localization	5 out of 791 genes, 0.6%	24 out of 24961 genes, 0.1%	0.02
GO:0052545	callose localization	5 out of 791 genes, 0.6%	24 out of 24961 genes, 0.1%	0.02
GO:0048523	negative regulation of cellular process	16 out of 791 genes, 2%	210 out of 24961 genes, 0.8%	0.02
GO:0051093	negative regulation of developmental process	10 out of 791 genes, 1.3%	98 out of 24961 genes, 0.4%	0.02
GO:0042435	indole-containing compound biosynthetic process	6 out of 791 genes, 0.8%	37 out of 24961 genes, 0.1%	0.02
GO:0019748	secondary metabolic process	23 out of 791 genes, 2.9%	364 out of 24961 genes, 1.5%	0.02
GO:0006338	chromatin remodeling	4 out of 791 genes, 0.5%	15 out of 24961 genes, 0.1%	0.03
GO:0048585	negative regulation of response to stimulus	8 out of 791 genes, 1%	69 out of 24961 genes, 0.3%	0.03
GO:0016311	dephosphorylation	8 out of 791 genes, 1%	70 out of 24961 genes, 0.3%	0.03
GO:0022414	reproductive process	45 out of 791 genes, 5.7%	902 out of 24961 genes, 3.6%	0.03
GO:0052482	defense response by cell wall thickening	4 out of 791 genes, 0.5%	16 out of 24961 genes, 0.1%	0.03
GO:0052544	defense response by callose deposition in cell wall	4 out of 791 genes, 0.5%	16 out of 24961 genes, 0.1%	0.03
GO:0003006	developmental process involved in reproduction	41 out of 791 genes, 5.2%	806 out of 24961 genes, 3.2%	0.03
GO:2000242	negative regulation of reproductive process	6 out of 791 genes, 0.8%	41 out of 24961 genes, 0.2%	0.03
GO:0009867	jasmonic acid mediated signaling pathway	6 out of 791 genes, 0.8%	42 out of 24961 genes, 0.2%	0.03
GO:0042430	indole-containing compound metabolic process	6 out of 791 genes, 0.8%	42 out of 24961 genes, 0.2%	0.03
GO:0071395	cellular response to jasmonic acid stimulus	6 out of 791 genes, 0.8%	42 out of 24961 genes, 0.2%	0.03
GO:0016137	glycoside metabolic process	9 out of 791 genes, 1.1%	90 out of 24961 genes, 0.4%	0.03
GO:0035556	intracellular signal transduction	9 out of 791 genes, 1.1%	90 out of 24961 genes, 0.4%	0.03
GO:0006800	oxygen and reactive oxygen species metabolic process	5 out of 791 genes, 0.6%	29 out of 24961 genes, 0.1%	0.03
GO:0010200	response to chitin	11 out of 791 genes, 1.4%	127 out of 24961 genes, 0.5%	0.03
GO:0044267	cellular protein metabolic process	87 out of 791 genes, 11%	2041 out of 24961 genes, 8.2%	0.04
GO:0009408	response to heat	12 out of 791 genes, 1.5%	147 out of 24961 genes, 0.6%	0.04
GO:0048364	root development	12 out of 791 genes, 1.5%	148 out of 24961 genes, 0.6%	0.04
GO:0072521	purine-containing compound metabolic process	11 out of 791 genes, 1.4%	130 out of 24961 genes, 0.5%	0.04
GO:0009308	amine metabolic process	24 out of 791 genes, 3%	417 out of 24961 genes, 1.7%	0.04
GO:0009404	toxin metabolic process	6 out of 791 genes, 0.8%	46 out of 24961 genes, 0.2%	0.04
GO:0009407	toxin catabolic process	6 out of 791 genes, 0.8%	46 out of 24961 genes, 0.2%	0.04
GO:0009700	indole phytoalexin biosynthetic process	3 out of 791 genes, 0.4%	9 out of 24961 genes, 0%	0.04
GO:0009755	hormone-mediated signaling pathway	16 out of 791 genes, 2%	235 out of 24961 genes, 0.9%	0.04
GO:0009756	carbohydrate mediated signaling	5 out of 791 genes, 0.6%	32 out of 24961 genes, 0.1%	0.04
GO:0009886	post-embryonic morphogenesis	6 out of 791 genes, 0.8%	46 out of 24961 genes, 0.2%	0.04
GO:0010182	sugar mediated signaling pathway	5 out of 791 genes, 0.6%	32 out of 24961 genes, 0.1%	0.04
GO:0010558	negative regulation of macromolecule biosynthetic process	8 out of 791 genes, 1%	79 out of 24961 genes, 0.3%	0.04
GO:0031667	response to nutrient levels	11 out of 791 genes, 1.4%	133 out of 24961 genes, 0.5%	0.04
GO:0046217	indole phytoalexin metabolic process	3 out of 791 genes, 0.4%	9 out of 24961 genes, 0%	0.04
GO:0048584	positive regulation of response to stimulus	7 out of 791 genes, 0.9%	61 out of 24961 genes, 0.2%	0.04
GO:0052314	phytoalexin metabolic process	3 out of 791 genes, 0.4%	9 out of 24961 genes, 0%	0.04
GO:0052315	phytoalexin biosynthetic process	3 out of 791 genes, 0.4%	9 out of 24961 genes, 0%	0.04
GO:0071322	cellular response to carbohydrate stimulus	5 out of 791 genes, 0.6%	32 out of 24961 genes, 0.1%	0.04
GO:2000113	negative regulation of cellular macromolecule biosynthetic process	8 out of 791 genes, 1%	79 out of 24961 genes, 0.3%	0.04
GO:0032870	cellular response to hormone stimulus	16 out of 791 genes, 2%	239 out of 24961 genes, 1%	0.05
GO:0052543	callose deposition in cell wall	4 out of 791 genes, 0.5%	20 out of 24961 genes, 0.1%	0.05
GO:0044270	cellular nitrogen compound catabolic process	5 out of 791 genes, 0.6%	33 out of 24961 genes, 0.1%	0.05
GO:0032787	monocarboxylic acid metabolic process	19 out of 791 genes, 2.4%	307 out of 24961 genes, 1.2%	0.05
GO:0048581	negative regulation of post-embryonic development	7 out of 791 genes, 0.9%	64 out of 24961 genes, 0.3%	0.05
GO:0051649	establishment of localization in cell	25 out of 791 genes, 3.2%	446 out of 24961 genes, 1.8%	0.05
10	Regulation group 10 8_hr Shoot
	Term	Observed Frequency	Expected Frequency	p-value
GO:0050896	response to stimulus	51 out of 150 genes, 34%	3689 out of 24961 genes, 14.8%	2.01e-06
GO:0042221	response to chemical stimulus	32 out of 150 genes, 21.3%	1892 out of 24961 genes, 7.6%	2.39e-05
GO:0010200	response to chitin	8 out of 150 genes, 5.3%	127 out of 24961 genes, 0.5%	0.000263
GO:0009743	response to carbohydrate stimulus	9 out of 150 genes, 6%	203 out of 24961 genes, 0.8%	0.000685
GO:0006950	response to stress	30 out of 150 genes, 20%	2104 out of 24961 genes, 8.4%	0.000826
GO:0009414	response to water deprivation	8 out of 150 genes, 5.3%	202 out of 24961 genes, 0.8%	0.00334
GO:0009415	response to water	8 out of 150 genes, 5.3%	211 out of 24961 genes, 0.8%	0.00385
GO:0051707	response to other organism	12 out of 150 genes, 8%	558 out of 24961 genes, 2.2%	0.01
GO:0010033	response to organic substance	18 out of 150 genes, 12%	1148 out of 24961 genes, 4.6%	0.01
GO:0051704	multi-organism process	12 out of 150 genes, 8%	589 out of 24961 genes, 2.4%	0.01
GO:0065008	regulation of biological quality	10 out of 150 genes, 6.7%	426 out of 24961 genes, 1.7%	0.01
GO:0007275	multicellular organismal development	8 out of 150 genes, 5.3%	281 out of 24961 genes, 1.1%	0.01
GO:0009607	response to biotic stimulus	12 out of 150 genes, 8%	610 out of 24961 genes, 2.4%	0.01
GO:0006089	lactate metabolic process	2 out of 150 genes, 1.3%	5 out of 24961 genes, 0%	0.02
GO:0009438	methylglyoxal metabolic process	2 out of 150 genes, 1.3%	5 out of 24961 genes, 0%	0.02
GO:0009628	response to abiotic stimulus	19 out of 150 genes, 12.7%	1360 out of 24961 genes, 5.4%	0.02
GO:0009651	response to salt stress	9 out of 150 genes, 6%	397 out of 24961 genes, 1.6%	0.02
GO:0019243	methylglyoxal catabolic process to D-lactate	2 out of 150 genes, 1.3%	5 out of 24961 genes, 0%	0.02
GO:0032501	multicellular organismal process	10 out of 150 genes, 6.7%	483 out of 24961 genes, 1.9%	0.02
GO:0051596	methylglyoxal catabolic process	2 out of 150 genes, 1.3%	5 out of 24961 genes, 0%	0.02
GO:0080024	indolebutyric acid metabolic process	2 out of 150 genes, 1.3%	5 out of 24961 genes, 0%	0.02
GO:0046185	aldehyde catabolic process	2 out of 150 genes, 1.3%	6 out of 24961 genes, 0%	0.02
GO:0048585	negative regulation of response to stimulus	4 out of 150 genes, 2.7%	69 out of 24961 genes, 0.3%	0.02
GO:0009617	response to bacterium	7 out of 150 genes, 4.7%	256 out of 24961 genes, 1%	0.02
GO:0006970	response to osmotic stress	9 out of 150 genes, 6%	425 out of 24961 genes, 1.7%	0.02
GO:0010817	regulation of hormone levels	5 out of 150 genes, 3.3%	129 out of 24961 genes, 0.5%	0.02
GO:0044248	cellular catabolic process	10 out of 150 genes, 6.7%	520 out of 24961 genes, 2.1%	0.03
GO:0042445	hormone metabolic process	4 out of 150 genes, 2.7%	78 out of 24961 genes, 0.3%	0.03
GO:0006979	response to oxidative stress	7 out of 150 genes, 4.7%	278 out of 24961 genes, 1.1%	0.03
GO:0072329	monocarboxylic acid catabolic process	3 out of 150 genes, 2%	36 out of 24961 genes, 0.1%	0.03
GO:0009611	response to wounding	5 out of 150 genes, 3.3%	145 out of 24961 genes, 0.6%	0.03
GO:0009991	response to extracellular stimulus	5 out of 150 genes, 3.3%	149 out of 24961 genes, 0.6%	0.04
GO:0009850	auxin metabolic process	3 out of 150 genes, 2%	42 out of 24961 genes, 0.2%	0.04
GO:0032787	monocarboxylic acid metabolic process	7 out of 150 genes, 4.7%	307 out of 24961 genes, 1.2%	0.04
GO:0042538	hyperosmotic salinity response	3 out of 150 genes, 2%	46 out of 24961 genes, 0.2%	0.04
GO:0042631	cellular response to water deprivation	2 out of 150 genes, 1.3%	12 out of 24961 genes, 0%	0.04
GO:0042762	regulation of sulfur metabolic process	2 out of 150 genes, 1.3%	12 out of 24961 genes, 0%	0.04
GO:0046907	intracellular transport	8 out of 150 genes, 5.3%	393 out of 24961 genes, 1.6%	0.04
11	Regulation group 11 8_hr Shoot
	Term	Observed Frequency	Expected Frequency	p-value
GO:0010200	response to chitin	13 out of 208 genes, 6.2%	127 out of 24961 genes, 0.5%	8.42e-08
GO:0009743	response to carbohydrate stimulus	14 out of 208 genes, 6.7%	203 out of 24961 genes, 0.8%	1.01e-06
GO:0050896	response to stimulus	62 out of 208 genes, 29.8%	3689 out of 24961 genes, 14.8%	5.17e-06
GO:0042221	response to chemical stimulus	39 out of 208 genes, 18.8%	1892 out of 24961 genes, 7.6%	2.1e-05
GO:0010033	response to organic substance	28 out of 208 genes, 13.5%	1148 out of 24961 genes, 4.6%	5.05e-05
GO:0006950	response to stress	38 out of 208 genes, 18.3%	2104 out of 24961 genes, 8.4%	0.000368
GO:0009889	regulation of biosynthetic process	33 out of 208 genes, 15.9%	1715 out of 24961 genes, 6.9%	0.000368
GO:0031323	regulation of cellular metabolic process	35 out of 208 genes, 16.8%	1859 out of 24961 genes, 7.4%	0.000368
GO:0045449	regulation of transcription	32 out of 208 genes, 15.4%	1621 out of 24961 genes, 6.5%	0.000368
GO:0080090	regulation of primary metabolic process	34 out of 208 genes, 16.3%	1795 out of 24961 genes, 7.2%	0.000368
GO:0009628	response to abiotic stimulus	28 out of 208 genes, 13.5%	1360 out of 24961 genes, 5.4%	0.000429
GO:0010556	regulation of macromolecule biosynthetic process	32 out of 208 genes, 15.4%	1667 out of 24961 genes, 6.7%	0.000429
GO:0019222	regulation of metabolic process	37 out of 208 genes, 17.8%	2085 out of 24961 genes, 8.4%	0.000429
GO:2000112	regulation of cellular macromolecule biosynthetic process	32 out of 208 genes, 15.4%	1667 out of 24961 genes, 6.7%	0.000429
GO:0019219	regulation of nucleobase, nucleoside, nucleotide and nucleic acid metabolic process	32 out of 208 genes, 15.4%	1696 out of 24961 genes, 6.8%	0.000507
GO:0031326	regulation of cellular biosynthetic process	32 out of 208 genes, 15.4%	1710 out of 24961 genes, 6.9%	0.000558
GO:0051171	regulation of nitrogen compound metabolic process	32 out of 208 genes, 15.4%	1717 out of 24961 genes, 6.9%	0.000569
GO:0060255	regulation of macromolecule metabolic process	33 out of 208 genes, 15.9%	1848 out of 24961 genes, 7.4%	0.000909
GO:0009611	response to wounding	8 out of 208 genes, 3.8%	145 out of 24961 genes, 0.6%	0.00114
GO:0010468	regulation of gene expression	32 out of 208 genes, 15.4%	1799 out of 24961 genes, 7.2%	0.00118
GO:0009873	ethylene mediated signaling pathway	5 out of 208 genes, 2.4%	49 out of 24961 genes, 0.2%	0.00204
GO:0071369	cellular response to ethylene stimulus	5 out of 208 genes, 2.4%	50 out of 24961 genes, 0.2%	0.00213
GO:0009266	response to temperature stimulus	12 out of 208 genes, 5.8%	399 out of 24961 genes, 1.6%	0.00382
GO:0006355	regulation of transcription, DNA-dependent	19 out of 208 genes, 9.1%	883 out of 24961 genes, 3.5%	0.00403
GO:0051252	regulation of RNA metabolic process	19 out of 208 genes, 9.1%	892 out of 24961 genes, 3.6%	0.00439
GO:0000160	two-component signal transduction system (phosphorelay)	5 out of 208 genes, 2.4%	67 out of 24961 genes, 0.3%	0.00646
GO:0009651	response to salt stress	11 out of 208 genes, 5.3%	397 out of 24961 genes, 1.6%	0.01
GO:0050794	regulation of cellular process	42 out of 208 genes, 20.2%	3050 out of 24961 genes, 12.2%	0.01
GO:0006970	response to osmotic stress	11 out of 208 genes, 5.3%	425 out of 24961 genes, 1.7%	0.02
GO:0050789	regulation of biological process	45 out of 208 genes, 21.6%	3434 out of 24961 genes, 13.8%	0.02
GO:0065007	biological regulation	47 out of 208 genes, 22.6%	3661 out of 24961 genes, 14.7%	0.03
GO:0042744	hydrogen peroxide catabolic process	2 out of 208 genes, 1%	6 out of 24961 genes, 0%	0.03
GO:0009719	response to endogenous stimulus	17 out of 208 genes, 8.2%	920 out of 24961 genes, 3.7%	0.03
GO:0009409	response to cold	8 out of 208 genes, 3.8%	269 out of 24961 genes, 1.1%	0.03
GO:0009725	response to hormone stimulus	16 out of 208 genes, 7.7%	849 out of 24961 genes, 3.4%	0.03
GO:0006979	response to oxidative stress	8 out of 208 genes, 3.8%	278 out of 24961 genes, 1.1%	0.04
GO:0070301	cellular response to hydrogen peroxide	2 out of 208 genes, 1%	8 out of 24961 genes, 0%	0.04
GO:0009061	anaerobic respiration	2 out of 208 genes, 1%	9 out of 24961 genes, 0%	0.05
GO:0042743	hydrogen peroxide metabolic process	2 out of 208 genes, 1%	9 out of 24961 genes, 0%	0.05

## Sheet: Table S3
Supplemental Table S3. DEGs identified in the roots.
A. 2hr time point
At ID	RP code	Tair 10 annotation
AT5G28910	-1-10000	unknown protein; FUNCTIONS IN: molecular_function unknown; INVOLVED IN: biological_process unknown; LOCATED IN: mitochondrion; BEST Arabidopsis thaliana protein match is: unknown protein (TAIR:AT5G28960.1); Has 35333 Blast hits to 34131 proteins in 2444 species: Archae - 798; Bacteria - 22429; Metazoa - 974; Fungi - 991; Plants - 531; Viruses - 0; Other Eukaryotes - 9610 (source: NCBI BLink).
AT5G42530	-1-10011	unknown protein; FUNCTIONS IN: molecular_function unknown; INVOLVED IN: biological_process unknown; LOCATED IN: endomembrane system; BEST Arabidopsis thaliana protein match is: unknown protein (TAIR:AT2G25510.2); Has 30201 Blast hits to 17322 proteins in 780 species: Archae - 12; Bacteria - 1396; Metazoa - 17338; Fungi - 3422; Plants - 5037; Viruses - 0; Other Eukaryotes - 2996 (source: NCBI BLin…
AT3G48740	-1-10110	Nodulin MtN3 family protein; INVOLVED IN: biological_process unknown; LOCATED IN: endomembrane system, integral to membrane, membrane; EXPRESSED IN: 22 plant structures; EXPRESSED DURING: 13 growth stages; CONTAINS InterPro DOMAIN/s: MtN3/saliva-related transmembrane protein, conserved region (InterPro:IPR018169), RAG1-activating protein 1 homologue (InterPro:IPR018179), RAG1-activating protein-1…
AT1G77525	-100100	unknown protein; FUNCTIONS IN: molecular_function unknown; INVOLVED IN: biological_process unknown; LOCATED IN: endomembrane system; Has 30201 Blast hits to 17322 proteins in 780 species: Archae - 12; Bacteria - 1396; Metazoa - 17338; Fungi - 3422; Plants - 5037; Viruses - 0; Other Eukaryotes - 2996 (source: NCBI BLink).
AT3G20810	-100110	2-oxoglutarate (2OG) and Fe(II)-dependent oxygenase superfamily protein; CONTAINS InterPro DOMAIN/s: Transcription factor jumonji/aspartyl beta-hydroxylase (InterPro:IPR003347); BEST Arabidopsis thaliana protein match is: 2-oxoglutarate (2OG) and Fe(II)-dependent oxygenase superfamily protein (TAIR:AT5G19840.2); Has 1946 Blast hits to 1923 proteins in 341 species: Archae - 0; Bacteria - 483; Meta…
AT4G37990	-100110	elicitor-activated gene 3-2 (ELI3-2); CONTAINS InterPro DOMAIN/s: GroES-like (InterPro:IPR011032), Alcohol dehydrogenase GroES-like (InterPro:IPR013154), Alcohol dehydrogenase, zinc-containing, conserved site (InterPro:IPR002328), Alcohol dehydrogenase, C-terminal (InterPro:IPR013149), Alcohol dehydrogenase superfamily, zinc-containing (InterPro:IPR002085); BEST Arabidopsis thaliana protein match…
AT3G49620	0-1-1-1-1-1	DARK INDUCIBLE 11 (DIN11); FUNCTIONS IN: oxidoreductase activity, iron ion binding; INVOLVED IN: aging, response to light stimulus, response to sucrose stimulus, cellular response to starvation; EXPRESSED IN: 6 plant structures; EXPRESSED DURING: LP.06 six leaves visible, LP.04 four leaves visible, LP.10 ten leaves visible, LP.08 eight leaves visible; CONTAINS InterPro DOMAIN/s: Isopenicillin N s…
AT1G13300	0-1-1-1-10	HYPERSENSITIVITY TO LOW PI-ELICITED PRIMARY ROOT SHORTENING 1 (HRS1); CONTAINS InterPro DOMAIN/s: Homeodomain-like (InterPro:IPR009057), Myb, DNA-binding (InterPro:IPR014778), HTH transcriptional regulator, Myb-type, DNA-binding (InterPro:IPR017930), Myb-like DNA-binding domain, SHAQKYF class (InterPro:IPR006447), Homeodomain-related (InterPro:IPR012287); BEST Arabidopsis thaliana protein match i…
AT1G49500	0-1-1-1-10	unknown protein; FUNCTIONS IN: molecular_function unknown; INVOLVED IN: biological_process unknown; LOCATED IN: endomembrane system; EXPRESSED IN: 19 plant structures; EXPRESSED DURING: 10 growth stages; BEST Arabidopsis thaliana protein match is: unknown protein (TAIR:AT3G19030.1); Has 24 Blast hits to 24 proteins in 2 species: Archae - 0; Bacteria - 0; Metazoa - 0; Fungi - 0; Plants - 24; Virus…
AT1G49860	0-1-1-1-10	glutathione S-transferase (class phi) 14 (GSTF14); CONTAINS InterPro DOMAIN/s: Thioredoxin fold (InterPro:IPR012335), Glutathione S-transferase, C-terminal (InterPro:IPR004046), Glutathione S-transferase, C-terminal-like (InterPro:IPR010987), Glutathione S-transferase/chloride channel, C-terminal (InterPro:IPR017933), Glutathione S-transferase, N-terminal (InterPro:IPR004045), Thioredoxin-like fo…
AT1G68238	0-1-1-1-10	unknown protein; FUNCTIONS IN: molecular_function unknown; INVOLVED IN: biological_process unknown; LOCATED IN: endomembrane system; Has 30201 Blast hits to 17322 proteins in 780 species: Archae - 12; Bacteria - 1396; Metazoa - 17338; Fungi - 3422; Plants - 5037; Viruses - 0; Other Eukaryotes - 2996 (source: NCBI BLink).
AT1G77760	0-1-1-1-10	nitrate reductase 1 (NIA1); FUNCTIONS IN: nitrate reductase activity, protein binding; INVOLVED IN: nitric oxide biosynthetic process, nitrate assimilation, response to light stimulus; LOCATED IN: cytosol; EXPRESSED IN: 24 plant structures; EXPRESSED DURING: 13 growth stages; CONTAINS InterPro DOMAIN/s: Cytochrome b5, heme-binding site (InterPro:IPR018506), Nitrate reductase NADH dependent (Inter…
AT2G15620	0-1-1-1-10	nitrite reductase 1 (NIR1); FUNCTIONS IN: ferredoxin-nitrate reductase activity, nitrite reductase (NO-forming) activity; INVOLVED IN: response to salt stress, response to nitrate; LOCATED IN: mitochondrion, apoplast, chloroplast stroma, chloroplast, membrane; EXPRESSED IN: 24 plant structures; EXPRESSED DURING: 14 growth stages; CONTAINS InterPro DOMAIN/s: Nitrite/sulphite reductase iron-sulphur…
AT2G26980	0-1-1-1-10	CBL-interacting protein kinase 3 (CIPK3); CONTAINS InterPro DOMAIN/s: Protein kinase, ATP binding site (InterPro:IPR017441), Serine/threonine-protein kinase domain (InterPro:IPR002290), NAF/FISL domain (InterPro:IPR018451), Serine/threonine-protein kinase-like domain (InterPro:IPR017442), Protein kinase-like domain (InterPro:IPR011009), Serine/threonine-protein kinase, active site (InterPro:IPR00…
AT2G30670	0-1-1-1-10	NAD(P)-binding Rossmann-fold superfamily protein; FUNCTIONS IN: oxidoreductase activity, binding, catalytic activity; INVOLVED IN: oxidation reduction, metabolic process; LOCATED IN: cellular_component unknown; EXPRESSED IN: 18 plant structures; EXPRESSED DURING: 12 growth stages; CONTAINS InterPro DOMAIN/s: NAD(P)-binding domain (InterPro:IPR016040), Glucose/ribitol dehydrogenase (InterPro:IPR00…
AT2G31081	0-1-1-1-10	CLAVATA3/ESR-RELATED 4 (CLE4); BEST Arabidopsis thaliana protein match is: CLAVATA3/ESR-RELATED 3 (TAIR:AT1G06225.1); Has 26 Blast hits to 26 proteins in 7 species: Archae - 0; Bacteria - 0; Metazoa - 0; Fungi - 0; Plants - 26; Viruses - 0; Other Eukaryotes - 0 (source: NCBI BLink).
AT2G33550	0-1-1-1-10	Homeodomain-like superfamily protein; CONTAINS InterPro DOMAIN/s: MYB-like (InterPro:IPR017877); BEST Arabidopsis thaliana protein match is: sequence-specific DNA binding transcription factors (TAIR:AT4G31270.1); Has 743 Blast hits to 735 proteins in 54 species: Archae - 0; Bacteria - 0; Metazoa - 25; Fungi - 8; Plants - 568; Viruses - 0; Other Eukaryotes - 142 (source: NCBI BLink).
AT2G41560	0-1-1-1-10	autoinhibited Ca(2+)-ATPase, isoform 4 (ACA4); FUNCTIONS IN: calcium-transporting ATPase activity, calmodulin binding; INVOLVED IN: in 6 processes; LOCATED IN: in 6 components; EXPRESSED IN: 25 plant structures; EXPRESSED DURING: 14 growth stages; CONTAINS InterPro DOMAIN/s: ATPase, P-type, ATPase-associated domain (InterPro:IPR008250), ATPase, P-type, calcium-transporting, PMCA-type (InterPro:IP…
AT2G47160	0-1-1-1-10	REQUIRES HIGH BORON 1 (BOR1); CONTAINS InterPro DOMAIN/s: Bicarbonate transporter, eukaryotic (InterPro:IPR003020), Bicarbonate transporter, C-terminal (InterPro:IPR011531); BEST Arabidopsis thaliana protein match is: HCO3- transporter family (TAIR:AT3G62270.1); Has 2647 Blast hits to 1412 proteins in 196 species: Archae - 0; Bacteria - 8; Metazoa - 1975; Fungi - 323; Plants - 233; Viruses - 2; O…
AT3G02850	0-1-1-1-10	STELAR K+ outward rectifier (SKOR); FUNCTIONS IN: outward rectifier potassium channel activity, cyclic nucleotide binding; INVOLVED IN: potassium ion transport, response to abscisic acid stimulus; LOCATED IN: membrane; EXPRESSED IN: 8 plant structures; EXPRESSED DURING: L mature pollen stage, M germinated pollen stage, 4 anthesis; CONTAINS InterPro DOMAIN/s: Cyclic nucleotide-binding (InterPro:IP…
AT3G07350	0-1-1-1-10	Protein of unknown function (DUF506) ; CONTAINS InterPro DOMAIN/s: Protein of unknown function DUF506, plant (InterPro:IPR006502); BEST Arabidopsis thaliana protein match is: Protein of unknown function (DUF506) (TAIR:AT3G25240.1); Has 393 Blast hits to 390 proteins in 24 species: Archae - 0; Bacteria - 0; Metazoa - 0; Fungi - 0; Plants - 391; Viruses - 0; Other Eukaryotes - 2 (source: NCBI BLink…
AT3G13730	0-1-1-1-10	cytochrome P450, family 90, subfamily D, polypeptide 1 (CYP90D1); FUNCTIONS IN: oxidoreductase activity, acting on paired donors, with incorporation or reduction of molecular oxygen, NADH or NADPH as one donor, and incorporation of one atom of oxygen, oxygen binding; INVOLVED IN: stamen development, petal development, leaf development, brassinosteroid biosynthetic process; LOCATED IN: endomembran…
AT3G18960	0-1-1-1-10	AP2/B3-like transcriptional factor family protein; FUNCTIONS IN: DNA binding, sequence-specific DNA binding transcription factor activity; INVOLVED IN: regulation of transcription, DNA-dependent; LOCATED IN: cellular_component unknown; CONTAINS InterPro DOMAIN/s: Transcriptional factor B3 (InterPro:IPR003340); BEST Arabidopsis thaliana protein match is: AP2/B3-like transcriptional factor family p…
AT3G19030	0-1-1-1-10	unknown protein; FUNCTIONS IN: molecular_function unknown; INVOLVED IN: pyridoxine biosynthetic process, homoserine biosynthetic process; LOCATED IN: endomembrane system; EXPRESSED IN: 19 plant structures; EXPRESSED DURING: 9 growth stages; BEST Arabidopsis thaliana protein match is: unknown protein (TAIR:AT1G49500.1); Has 22 Blast hits to 22 proteins in 2 species: Archae - 0; Bacteria - 0; Metaz…
AT3G25790	0-1-1-1-10	myb-like transcription factor family protein; CONTAINS InterPro DOMAIN/s: Homeodomain-like (InterPro:IPR009057), Myb, DNA-binding (InterPro:IPR014778), HTH transcriptional regulator, Myb-type, DNA-binding (InterPro:IPR017930), Myb-like DNA-binding domain, SHAQKYF class (InterPro:IPR006447), Homeodomain-related (InterPro:IPR012287); BEST Arabidopsis thaliana protein match is: myb-like transcriptio…
AT3G46880	0-1-1-1-10	unknown protein; FUNCTIONS IN: molecular_function unknown; INVOLVED IN: biological_process unknown; LOCATED IN: chloroplast; EXPRESSED IN: 14 plant structures; EXPRESSED DURING: 9 growth stages; BEST Arabidopsis thaliana protein match is: unknown protein (TAIR:AT5G59080.1); Has 51 Blast hits to 51 proteins in 8 species: Archae - 0; Bacteria - 0; Metazoa - 0; Fungi - 0; Plants - 51; Viruses - 0; O…
AT3G48360	0-1-1-1-10	BTB and TAZ domain protein 2 (BT2); CONTAINS InterPro DOMAIN/s: BTB/POZ (InterPro:IPR013069), Zinc finger, TAZ-type (InterPro:IPR000197), BTB/POZ fold (InterPro:IPR011333), Kelch related (InterPro:IPR013089), BTB/POZ-like (InterPro:IPR000210); BEST Arabidopsis thaliana protein match is: BTB and TAZ domain protein 1 (TAIR:AT5G63160.1); Has 1199 Blast hits to 1199 proteins in 89 species: Archae - 0…
AT3G57157	0-1-1-1-10	0
AT3G63110	0-1-1-1-10	isopentenyltransferase 3 (IPT3); CONTAINS InterPro DOMAIN/s: tRNA isopentenyltransferase (InterPro:IPR002627); BEST Arabidopsis thaliana protein match is: isopentenyltransferase 5 (TAIR:AT5G19040.1); Has 30201 Blast hits to 17322 proteins in 780 species: Archae - 12; Bacteria - 1396; Metazoa - 17338; Fungi - 3422; Plants - 5037; Viruses - 0; Other Eukaryotes - 2996 (source: NCBI BLink).
AT4G02380	0-1-1-1-10	senescence-associated gene 21 (SAG21); CONTAINS InterPro DOMAIN/s: Late embryogenesis abundant protein, group 3 (InterPro:IPR004926); BEST Arabidopsis thaliana protein match is: Late embryogenesis abundant 3 (LEA3) family protein (TAIR:AT1G02820.1); Has 181 Blast hits to 176 proteins in 36 species: Archae - 0; Bacteria - 0; Metazoa - 0; Fungi - 0; Plants - 181; Viruses - 0; Other Eukaryotes - 0 (…
AT4G21760	0-1-1-1-10	beta-glucosidase 47 (BGLU47); FUNCTIONS IN: cation binding, hydrolase activity, hydrolyzing O-glycosyl compounds, catalytic activity; INVOLVED IN: carbohydrate metabolic process; LOCATED IN: endomembrane system; EXPRESSED IN: 19 plant structures; EXPRESSED DURING: 13 growth stages; CONTAINS InterPro DOMAIN/s: Glycoside hydrolase, family 1 (InterPro:IPR001360), Glycoside hydrolase, family 1, activ…
AT4G25835	0-1-1-1-10	P-loop containing nucleoside triphosphate hydrolases superfamily protein; FUNCTIONS IN: nucleoside-triphosphatase activity, ATPase activity, nucleotide binding, ATP binding; INVOLVED IN: biological_process unknown; LOCATED IN: endomembrane system; EXPRESSED IN: 20 plant structures; EXPRESSED DURING: 12 growth stages; CONTAINS InterPro DOMAIN/s: ATPase, AAA-type, core (InterPro:IPR003959), ATPase,…
AT4G29905	0-1-1-1-10	unknown protein; BEST Arabidopsis thaliana protein match is: unknown protein (TAIR:AT5G57123.1); Has 73 Blast hits to 73 proteins in 13 species: Archae - 0; Bacteria - 0; Metazoa - 0; Fungi - 0; Plants - 73; Viruses - 0; Other Eukaryotes - 0 (source: NCBI BLink).
AT4G31710	0-1-1-1-10	glutamate receptor 2.4 (GLR2.4); FUNCTIONS IN: intracellular ligand-gated ion channel activity; INVOLVED IN: cellular calcium ion homeostasis, response to light stimulus, response to nematode; LOCATED IN: membrane; EXPRESSED IN: 20 plant structures; EXPRESSED DURING: 13 growth stages; CONTAINS InterPro DOMAIN/s: Extracellular solute-binding protein, family 3 (InterPro:IPR001638), Ionotropic gluta…
AT4G33960	0-1-1-1-10	unknown protein; FUNCTIONS IN: molecular_function unknown; INVOLVED IN: biological_process unknown; LOCATED IN: endomembrane system; EXPRESSED IN: 20 plant structures; EXPRESSED DURING: 10 growth stages; BEST Arabidopsis thaliana protein match is: unknown protein (TAIR:AT2G15830.1); Has 32 Blast hits to 32 proteins in 4 species: Archae - 0; Bacteria - 0; Metazoa - 0; Fungi - 0; Plants - 32; Virus…
AT4G37540	0-1-1-1-10	LOB domain-containing protein 39 (LBD39); CONTAINS InterPro DOMAIN/s: Lateral organ boundaries, LOB (InterPro:IPR004883); BEST Arabidopsis thaliana protein match is: LOB domain-containing protein 38 (TAIR:AT3G49940.1); Has 571 Blast hits to 570 proteins in 25 species: Archae - 0; Bacteria - 0; Metazoa - 0; Fungi - 0; Plants - 571; Viruses - 0; Other Eukaryotes - 0 (source: NCBI BLink).
AT4G39675	0-1-1-1-10	unknown protein; Has 30201 Blast hits to 17322 proteins in 780 species: Archae - 12; Bacteria - 1396; Metazoa - 17338; Fungi - 3422; Plants - 5037; Viruses - 0; Other Eukaryotes - 2996 (source: NCBI BLink).
AT5G01740	0-1-1-1-10	Nuclear transport factor 2 (NTF2) family protein; CONTAINS InterPro DOMAIN/s: Wound-induced protein, Wun1 (InterPro:IPR009798); BEST Arabidopsis thaliana protein match is: senescence associated gene 20 (TAIR:AT3G10985.1); Has 1807 Blast hits to 1807 proteins in 277 species: Archae - 0; Bacteria - 0; Metazoa - 736; Fungi - 347; Plants - 385; Viruses - 0; Other Eukaryotes - 339 (source: NCBI BLink).
AT5G04140	0-1-1-1-10	glutamate synthase 1 (GLU1); FUNCTIONS IN: protein binding, glutamate synthase (ferredoxin) activity; INVOLVED IN: positive regulation of glycine hydroxymethyltransferase activity, response to light stimulus, photorespiration; LOCATED IN: in 6 components; EXPRESSED IN: 26 plant structures; EXPRESSED DURING: 14 growth stages; CONTAINS InterPro DOMAIN/s: Glutamine amidotransferase, class-II (InterP…
AT5G10210	0-1-1-1-10	CONTAINS InterPro DOMAIN/s: C2 calcium-dependent membrane targeting (InterPro:IPR000008); BEST Arabidopsis thaliana protein match is: unknown protein (TAIR:AT5G65030.1); Has 1807 Blast hits to 1807 proteins in 277 species: Archae - 0; Bacteria - 0; Metazoa - 736; Fungi - 347; Plants - 385; Viruses - 0; Other Eukaryotes - 339 (source: NCBI BLink).
AT5G19600	0-1-1-1-10	sulfate transporter 3;5 (SULTR3;5); FUNCTIONS IN: sulfate transmembrane transporter activity; INVOLVED IN: sulfate transport, transport, transmembrane transport; LOCATED IN: integral to membrane, membrane; EXPRESSED IN: 16 plant structures; EXPRESSED DURING: 9 growth stages; CONTAINS InterPro DOMAIN/s: Sulphate transporter (InterPro:IPR011547), Sulphate transporter/antisigma-factor antagonist STA…
AT5G19970	0-1-1-1-10	unknown protein; Has 1807 Blast hits to 1807 proteins in 277 species: Archae - 0; Bacteria - 0; Metazoa - 736; Fungi - 347; Plants - 385; Viruses - 0; Other Eukaryotes - 339 (source: NCBI BLink).
AT5G62430	0-1-1-1-10	cycling DOF factor 1 (CDF1); CONTAINS InterPro DOMAIN/s: Zinc finger, Dof-type (InterPro:IPR003851); BEST Arabidopsis thaliana protein match is: cycling DOF factor 3 (TAIR:AT3G47500.1); Has 1130 Blast hits to 1085 proteins in 56 species: Archae - 0; Bacteria - 0; Metazoa - 0; Fungi - 0; Plants - 1125; Viruses - 0; Other Eukaryotes - 5 (source: NCBI BLink).
AT5G62720	0-1-1-1-10	Integral membrane HPP family protein; FUNCTIONS IN: molecular_function unknown; INVOLVED IN: biological_process unknown; LOCATED IN: integral to membrane, chloroplast inner membrane, chloroplast envelope; EXPRESSED IN: 22 plant structures; EXPRESSED DURING: 13 growth stages; CONTAINS InterPro DOMAIN/s: HPP (InterPro:IPR007065); BEST Arabidopsis thaliana protein match is: Integral membrane HPP fam…
AT5G63160	0-1-1-1-10	BTB and TAZ domain protein 1 (BT1); CONTAINS InterPro DOMAIN/s: BTB/POZ (InterPro:IPR013069), Zinc finger, TAZ-type (InterPro:IPR000197), BTB/POZ fold (InterPro:IPR011333), Kelch related (InterPro:IPR013089), BTB/POZ-like (InterPro:IPR000210); BEST Arabidopsis thaliana protein match is: BTB and TAZ domain protein 2 (TAIR:AT3G48360.1); Has 1462 Blast hits to 1460 proteins in 105 species: Archae - …
AT5G67420	0-1-1-1-10	LOB domain-containing protein 37 (LBD37); CONTAINS InterPro DOMAIN/s: Lateral organ boundaries, LOB (InterPro:IPR004883); BEST Arabidopsis thaliana protein match is: LOB domain-containing protein 38 (TAIR:AT3G49940.1); Has 1807 Blast hits to 1807 proteins in 277 species: Archae - 0; Bacteria - 0; Metazoa - 736; Fungi - 347; Plants - 385; Viruses - 0; Other Eukaryotes - 339 (source: NCBI BLink).
AT2G16060	0-1-1-100	hemoglobin 1 (HB1); FUNCTIONS IN: oxygen binding; INVOLVED IN: response to hypoxia; LOCATED IN: cell wall, plasma membrane; EXPRESSED IN: 22 plant structures; EXPRESSED DURING: 14 growth stages; CONTAINS InterPro DOMAIN/s: Leghaemoglobin (InterPro:IPR001032), Globin-like (InterPro:IPR009050), Leghaemoglobin, iron-binding site (InterPro:IPR019824), Globin, subset (InterPro:IPR000971), Globin (Inte…
AT2G31085	0-1-1-100	CLAVATA3/ESR-RELATED 6 (CLE6); BEST Arabidopsis thaliana protein match is: CLAVATA3/ESR-RELATED 5 (TAIR:AT2G31083.1); Has 27 Blast hits to 27 proteins in 5 species: Archae - 0; Bacteria - 0; Metazoa - 0; Fungi - 0; Plants - 27; Viruses - 0; Other Eukaryotes - 0 (source: NCBI BLink).
AT3G16560	0-1-1-100	Protein phosphatase 2C family protein; FUNCTIONS IN: protein serine/threonine phosphatase activity, catalytic activity; EXPRESSED IN: 24 plant structures; EXPRESSED DURING: 15 growth stages; CONTAINS InterPro DOMAIN/s: Protein phosphatase 2C-related (InterPro:IPR001932), Protein phosphatase 2C (InterPro:IPR015655), Protein phosphatase 2C, N-terminal (InterPro:IPR014045); BEST Arabidopsis thaliana…
AT4G15660	0-1-1-100	Thioredoxin superfamily protein; FUNCTIONS IN: electron carrier activity, arsenate reductase (glutaredoxin) activity, protein disulfide oxidoreductase activity; INVOLVED IN: cell redox homeostasis; LOCATED IN: endomembrane system; EXPRESSED IN: 16 plant structures; EXPRESSED DURING: 10 growth stages; CONTAINS InterPro DOMAIN/s: Glutaredoxin-like, plant II (InterPro:IPR011905), Glutaredoxin (Inter…
AT5G52790	0-1-1-100	FUNCTIONS IN: molecular_function unknown; INVOLVED IN: biological_process unknown; LOCATED IN: endomembrane system; CONTAINS InterPro DOMAIN/s: Protein of unknown function DUF21 (InterPro:IPR002550), Cystathionine beta-synthase, core (InterPro:IPR000644); BEST Arabidopsis thaliana protein match is: CBS domain-containing protein with a domain of unknown function (DUF21) (TAIR:AT2G14520.1); Has 353…
AT3G25795	0-1-1-101	0
AT4G13620	0-1-10-10	Integrase-type DNA-binding superfamily protein; FUNCTIONS IN: DNA binding, sequence-specific DNA binding transcription factor activity; INVOLVED IN: regulation of transcription, DNA-dependent; LOCATED IN: nucleus; CONTAINS InterPro DOMAIN/s: DNA-binding, integrase-type (InterPro:IPR016177), Pathogenesis-related transcriptional factor/ERF, DNA-binding (InterPro:IPR001471); BEST Arabidopsis thalian…
AT5G24120	0-1-10-10	sigma factor E (SIGE); CONTAINS InterPro DOMAIN/s: RNA polymerase sigma factor, region 2 (InterPro:IPR013325), Winged helix-turn-helix transcription repressor DNA-binding (InterPro:IPR011991), RNA polymerase sigma-70 region 3 (InterPro:IPR007624), RNA polymerase sigma-70 (InterPro:IPR014284), RNA polymerase sigma factor, region 3/4 (InterPro:IPR013324), RNA polymerase sigma-70 region 2 (InterPro:…
AT1G47395	0-1-1000	unknown protein; FUNCTIONS IN: molecular_function unknown; INVOLVED IN: biological_process unknown; LOCATED IN: endomembrane system; BEST Arabidopsis thaliana protein match is: unknown protein (TAIR:AT1G47400.1); Has 9 Blast hits to 9 proteins in 2 species: Archae - 0; Bacteria - 0; Metazoa - 0; Fungi - 0; Plants - 9; Viruses - 0; Other Eukaryotes - 0 (source: NCBI BLink).
AT2G29340	0-1-1000	NAD-dependent epimerase/dehydratase family protein; FUNCTIONS IN: oxidoreductase activity, binding, catalytic activity; INVOLVED IN: oxidation reduction, metabolic process; EXPRESSED IN: 22 plant structures; EXPRESSED DURING: 13 growth stages; CONTAINS InterPro DOMAIN/s: NAD(P)-binding domain (InterPro:IPR016040), Glucose/ribitol dehydrogenase (InterPro:IPR002347), Short-chain dehydrogenase/reduc…
AT4G13495	0-1-1000	0
AT4G15680	0-1-1000	Thioredoxin superfamily protein; FUNCTIONS IN: electron carrier activity, arsenate reductase (glutaredoxin) activity, protein disulfide oxidoreductase activity; INVOLVED IN: cell redox homeostasis; LOCATED IN: endomembrane system; EXPRESSED IN: 14 plant structures; EXPRESSED DURING: 8 growth stages; CONTAINS InterPro DOMAIN/s: Glutaredoxin-like, plant II (InterPro:IPR011905), Thioredoxin fold (In…
AT4G19590	0-1-1000	Chaperone DnaJ-domain superfamily protein; FUNCTIONS IN: unfolded protein binding, heat shock protein binding; INVOLVED IN: protein folding; LOCATED IN: cellular_component unknown; CONTAINS InterPro DOMAIN/s: Molecular chaperone, heat shock protein, Hsp40, DnaJ (InterPro:IPR015609), Heat shock protein DnaJ, N-terminal (InterPro:IPR001623), Heat shock protein DnaJ (InterPro:IPR003095); BEST Arabid…
AT4G27250	0-1-1000	NAD(P)-binding Rossmann-fold superfamily protein; FUNCTIONS IN: cinnamyl-alcohol dehydrogenase activity; INVOLVED IN: cellular metabolic process, metabolic process; LOCATED IN: cellular_component unknown; EXPRESSED IN: 13 plant structures; EXPRESSED DURING: 6 growth stages; CONTAINS InterPro DOMAIN/s: NAD-dependent epimerase/dehydratase (InterPro:IPR001509), NAD(P)-binding domain (InterPro:IPR016…
AT5G50600	0-1-1000	hydroxysteroid dehydrogenase 1 (HSD1); FUNCTIONS IN: oxidoreductase activity, binding, catalytic activity; INVOLVED IN: response to abscisic acid stimulus, response to brassinosteroid stimulus; LOCATED IN: endomembrane system; EXPRESSED IN: 9 plant structures; CONTAINS InterPro DOMAIN/s: Short-chain dehydrogenase/reductase, conserved site (InterPro:IPR020904), NAD(P)-binding domain (InterPro:IPR0…
AT5G67410	0-1-1000	unknown protein; BEST Arabidopsis thaliana protein match is: unknown protein (TAIR:AT2G14850.1); Has 1807 Blast hits to 1807 proteins in 277 species: Archae - 0; Bacteria - 0; Metazoa - 736; Fungi - 347; Plants - 385; Viruses - 0; Other Eukaryotes - 339 (source: NCBI BLink).
AT1G24280	0-10-1-10	glucose-6-phosphate dehydrogenase 3 (G6PD3); CONTAINS InterPro DOMAIN/s: Glucose-6-phosphate dehydrogenase, C-terminal (InterPro:IPR022675), Glucose-6-phosphate dehydrogenase, active site (InterPro:IPR019796), NAD(P)-binding domain (InterPro:IPR016040), Glucose-6-phosphate dehydrogenase (InterPro:IPR001282), Glucose-6-phosphate dehydrogenase, NAD-binding (InterPro:IPR022674); BEST Arabidopsis tha…
AT2G48080	0-10-1-10	oxidoreductase, 2OG-Fe(II) oxygenase family protein; BEST Arabidopsis thaliana protein match is: oxidoreductase, 2OG-Fe(II) oxygenase family protein (TAIR:AT4G02940.1); Has 179 Blast hits to 160 proteins in 29 species: Archae - 0; Bacteria - 0; Metazoa - 24; Fungi - 0; Plants - 151; Viruses - 0; Other Eukaryotes - 4 (source: NCBI BLink).
AT3G21790	0-10-1-10	UDP-Glycosyltransferase superfamily protein; FUNCTIONS IN: transferase activity, transferring hexosyl groups, UDP-glycosyltransferase activity; INVOLVED IN: metabolic process; LOCATED IN: cellular_component unknown; EXPRESSED IN: 20 plant structures; EXPRESSED DURING: 13 growth stages; CONTAINS InterPro DOMAIN/s: UDP-glucuronosyl/UDP-glucosyltransferase (InterPro:IPR002213); BEST Arabidopsis thal…
AT1G37130	0-10-100	nitrate reductase 2 (NIA2); FUNCTIONS IN: nitrate reductase activity, nitrate reductase (NADH) activity; INVOLVED IN: nitric oxide biosynthetic process, nitrate assimilation, response to light stimulus, response to symbiotic fungus; LOCATED IN: plasma membrane, vacuole; EXPRESSED IN: 25 plant structures; EXPRESSED DURING: 13 growth stages; CONTAINS InterPro DOMAIN/s: Nitrate reductase NADH depend…
AT1G56430	0-10-100	nicotianamine synthase 4 (NAS4); CONTAINS InterPro DOMAIN/s: Nicotianamine synthase (InterPro:IPR004298); BEST Arabidopsis thaliana protein match is: nicotianamine synthase 3 (TAIR:AT1G09240.1); Has 205 Blast hits to 202 proteins in 47 species: Archae - 24; Bacteria - 12; Metazoa - 0; Fungi - 20; Plants - 147; Viruses - 0; Other Eukaryotes - 2 (source: NCBI BLink).
AT1G70260	0-10-100	nodulin MtN21 /EamA-like transporter family protein; FUNCTIONS IN: molecular_function unknown; LOCATED IN: endomembrane system, membrane; CONTAINS InterPro DOMAIN/s: Protein of unknown function DUF6, transmembrane (InterPro:IPR000620); BEST Arabidopsis thaliana protein match is: Nodulin MtN21 /EamA-like transporter family protein (TAIR:AT1G60050.1); Has 1237 Blast hits to 1229 proteins in 44 spec…
AT2G13610	0-10-100	ABC-2 type transporter family protein; FUNCTIONS IN: ATPase activity, coupled to transmembrane movement of substances; LOCATED IN: membrane; EXPRESSED IN: 22 plant structures; EXPRESSED DURING: 13 growth stages; CONTAINS InterPro DOMAIN/s: ATPase, AAA+ type, core (InterPro:IPR003593), ABC transporter-like (InterPro:IPR003439), ABC-2 type transporter (InterPro:IPR013525), ABC transporter, conserve…
AT2G18120	0-10-100	SHI-related sequence 4 (SRS4); CONTAINS InterPro DOMAIN/s: Lateral Root Primordium type 1, C-terminal (InterPro:IPR006511), Zinc finger, Lateral Root Primordium type 1 (InterPro:IPR006510), Protein of unknown function DUF702 (InterPro:IPR007818); BEST Arabidopsis thaliana protein match is: Lateral root primordium (LRP) protein-related (TAIR:AT4G36260.1); Has 174 Blast hits to 174 proteins in 19 s…
AT2G31220	0-10-100	basic helix-loop-helix (bHLH) DNA-binding superfamily protein; FUNCTIONS IN: DNA binding, sequence-specific DNA binding transcription factor activity; INVOLVED IN: regulation of transcription; LOCATED IN: nucleus; CONTAINS InterPro DOMAIN/s: Helix-loop-helix DNA-binding domain (InterPro:IPR001092), Helix-loop-helix DNA-binding (InterPro:IPR011598); BEST Arabidopsis thaliana protein match is: basi…
AT3G06520	0-10-100	agenet domain-containing protein; FUNCTIONS IN: RNA binding; LOCATED IN: cellular_component unknown; EXPRESSED IN: 11 plant structures; EXPRESSED DURING: 6 growth stages; CONTAINS InterPro DOMAIN/s: Tudor-like, plant (InterPro:IPR014002), Agenet (InterPro:IPR008395); BEST Arabidopsis thaliana protein match is: agenet domain-containing protein (TAIR:AT1G09320.1); Has 523 Blast hits to 271 proteins…
AT3G27040	0-10-100	Meprin and TRAF (MATH) homology domain-containing protein; CONTAINS InterPro DOMAIN/s: TRAF-like (InterPro:IPR008974), MATH (InterPro:IPR002083); BEST Arabidopsis thaliana protein match is: TRAF-like family protein (TAIR:AT2G01790.1); Has 987 Blast hits to 591 proteins in 49 species: Archae - 0; Bacteria - 0; Metazoa - 4; Fungi - 46; Plants - 924; Viruses - 0; Other Eukaryotes - 13 (source: NCBI …
AT3G43850	0-10-100	unknown protein; FUNCTIONS IN: molecular_function unknown; INVOLVED IN: biological_process unknown; LOCATED IN: vacuole; BEST Arabidopsis thaliana protein match is: unknown protein (TAIR:AT5G21940.1); Has 215 Blast hits to 215 proteins in 19 species: Archae - 0; Bacteria - 0; Metazoa - 0; Fungi - 0; Plants - 213; Viruses - 0; Other Eukaryotes - 2 (source: NCBI BLink).
AT4G15490	0-10-100	UGT84A3; FUNCTIONS IN: UDP-glycosyltransferase activity, sinapate 1-glucosyltransferase activity, transferase activity, transferring glycosyl groups; INVOLVED IN: metabolic process; LOCATED IN: cellular_component unknown; EXPRESSED IN: 23 plant structures; EXPRESSED DURING: 14 growth stages; CONTAINS InterPro DOMAIN/s: UDP-glucuronosyl/UDP-glucosyltransferase (InterPro:IPR002213); BEST Arabidopsi…
AT4G15700	0-10-100	Thioredoxin superfamily protein; FUNCTIONS IN: electron carrier activity, arsenate reductase (glutaredoxin) activity, protein disulfide oxidoreductase activity; INVOLVED IN: cell redox homeostasis; LOCATED IN: endomembrane system; EXPRESSED IN: 16 plant structures; EXPRESSED DURING: 9 growth stages; CONTAINS InterPro DOMAIN/s: Glutaredoxin-like, plant II (InterPro:IPR011905), Thioredoxin fold (In…
AT5G65980	0-10-100	Auxin efflux carrier family protein; FUNCTIONS IN: auxin:hydrogen symporter activity; INVOLVED IN: auxin polar transport, transmembrane transport; LOCATED IN: endomembrane system, integral to membrane; CONTAINS InterPro DOMAIN/s: Auxin efflux carrier (InterPro:IPR004776); BEST Arabidopsis thaliana protein match is: Auxin efflux carrier family protein (TAIR:AT2G17500.4); Has 1807 Blast hits to 180…
AT5G52100	0-10-101	chlororespiration reduction 1 (crr1); FUNCTIONS IN: dihydrodipicolinate reductase activity; INVOLVED IN: photosynthesis, light reaction, lysine biosynthetic process via diaminopimelate; LOCATED IN: chloroplast stroma, chloroplast; EXPRESSED IN: 20 plant structures; EXPRESSED DURING: 13 growth stages; CONTAINS InterPro DOMAIN/s: Dihydrodipicolinate reductase, C-terminal (InterPro:IPR022663), NAD(P…
AT5G61455	0-10-101	gi|17666|emb|X06477.1|ATU27 Arabidopsis thaliana U2 RNA gene (U2.7)
AT1G19610	0-10000	PDF1.4; FUNCTIONS IN: molecular_function unknown; INVOLVED IN: defense response; LOCATED IN: endomembrane system; EXPRESSED IN: 13 plant structures; EXPRESSED DURING: 9 growth stages; CONTAINS InterPro DOMAIN/s: Gamma thionin (InterPro:IPR008176), Low-molecular-weight cysteine-rich family (InterPro:IPR020191), Knottin (InterPro:IPR003614); BEST Arabidopsis thaliana protein match is: plant defensi…
AT1G23210	0-10000	glycosyl hydrolase 9B6 (GH9B6); FUNCTIONS IN: hydrolase activity, hydrolyzing O-glycosyl compounds, catalytic activity; INVOLVED IN: carbohydrate metabolic process; LOCATED IN: endomembrane system; EXPRESSED IN: sperm cell, male gametophyte, pollen tube; EXPRESSED DURING: L mature pollen stage, M germinated pollen stage; CONTAINS InterPro DOMAIN/s: Six-hairpin glycosidase (InterPro:IPR012341), Gl…
AT1G34640	0-10000	peptidases; FUNCTIONS IN: peptidase activity; INVOLVED IN: N-terminal protein myristoylation, signal peptide processing; LOCATED IN: endomembrane system, integral to membrane, signal peptidase complex; EXPRESSED IN: 21 plant structures; EXPRESSED DURING: 13 growth stages; CONTAINS InterPro DOMAIN/s: Microsomal signal peptidase 12kDa subunit (InterPro:IPR009542); Has 25 Blast hits to 25 proteins i…
AT1G51100	0-10000	unknown protein; FUNCTIONS IN: molecular_function unknown; INVOLVED IN: biological_process unknown; LOCATED IN: chloroplast, chloroplast stroma; EXPRESSED IN: 22 plant structures; EXPRESSED DURING: 13 growth stages; Has 26 Blast hits to 26 proteins in 9 species: Archae - 0; Bacteria - 0; Metazoa - 0; Fungi - 0; Plants - 26; Viruses - 0; Other Eukaryotes - 0 (source: NCBI BLink).
AT1G65860	0-10000	flavin-monooxygenase glucosinolate S-oxygenase 1 (FMO GS-OX1); CONTAINS InterPro DOMAIN/s: Flavin-containing monooxygenase FMO (InterPro:IPR000960), Flavin-containing monooxygenase-like (InterPro:IPR020946); BEST Arabidopsis thaliana protein match is: flavin-monooxygenase glucosinolate S-oxygenase 2 (TAIR:AT1G62540.1); Has 13357 Blast hits to 12951 proteins in 1760 species: Archae - 39; Bacteria …
AT1G68740	0-10000	PHO1;H1; FUNCTIONS IN: molecular_function unknown; INVOLVED IN: cellular response to phosphate starvation, phosphate transport; LOCATED IN: integral to membrane; EXPRESSED IN: 24 plant structures; EXPRESSED DURING: 12 growth stages; CONTAINS InterPro DOMAIN/s: EXS, C-terminal (InterPro:IPR004342), SPX, N-terminal (InterPro:IPR004331); BEST Arabidopsis thaliana protein match is: phosphate 1 (TAIR:…
AT1G69970	0-10000	CLAVATA3/ESR-RELATED 26 (CLE26); Has 12 Blast hits to 12 proteins in 4 species: Archae - 0; Bacteria - 0; Metazoa - 0; Fungi - 0; Plants - 12; Viruses - 0; Other Eukaryotes - 0 (source: NCBI BLink).
AT2G22140	0-10000	essential meiotic endonuclease 1B (EME1B); CONTAINS InterPro DOMAIN/s: ERCC4 domain (InterPro:IPR006166); BEST Arabidopsis thaliana protein match is: essential meiotic endonuclease 1A (TAIR:AT2G21800.1); Has 542 Blast hits to 486 proteins in 142 species: Archae - 0; Bacteria - 42; Metazoa - 170; Fungi - 104; Plants - 48; Viruses - 0; Other Eukaryotes - 178 (source: NCBI BLink).
AT2G24350	0-10000	RNA binding (RRM/RBD/RNP motifs) family protein; FUNCTIONS IN: RNA binding, nucleotide binding, nucleic acid binding; INVOLVED IN: biological_process unknown; LOCATED IN: cellular_component unknown; CONTAINS InterPro DOMAIN/s: RNA recognition motif, RNP-1 (InterPro:IPR000504), Nucleotide-binding, alpha-beta plait (InterPro:IPR012677); BEST Arabidopsis thaliana protein match is: RNA binding (RRM/R…
AT2G40180	0-10000	phosphatase 2C5 (PP2C5); CONTAINS InterPro DOMAIN/s: Protein phosphatase 2C, manganese/magnesium aspartate binding site (InterPro:IPR000222), Protein phosphatase 2C-related (InterPro:IPR001932), Protein phosphatase 2C (InterPro:IPR015655), Protein phosphatase 2C, N-terminal (InterPro:IPR014045); BEST Arabidopsis thaliana protein match is: Protein phosphatase 2C family protein (TAIR:AT1G07160.1); …
AT3G48510	0-10000	unknown protein; BEST Arabidopsis thaliana protein match is: unknown protein (TAIR:AT5G63350.1); Has 98 Blast hits to 98 proteins in 11 species: Archae - 0; Bacteria - 0; Metazoa - 0; Fungi - 0; Plants - 98; Viruses - 0; Other Eukaryotes - 0 (source: NCBI BLink).
AT4G15690	0-10000	Thioredoxin superfamily protein; FUNCTIONS IN: electron carrier activity, arsenate reductase (glutaredoxin) activity, protein disulfide oxidoreductase activity; INVOLVED IN: cell redox homeostasis; LOCATED IN: endomembrane system; EXPRESSED IN: 6 plant structures; EXPRESSED DURING: 7 growth stages; CONTAINS InterPro DOMAIN/s: Glutaredoxin-like, plant II (InterPro:IPR011905), Thioredoxin fold (Int…
AT4G34419	0-10000	unknown protein; BEST Arabidopsis thaliana protein match is: unknown protein (TAIR:AT3G19200.1).
AT5G13400	0-10000	Major facilitator superfamily protein; FUNCTIONS IN: transporter activity; INVOLVED IN: oligopeptide transport; LOCATED IN: membrane; EXPRESSED IN: 21 plant structures; EXPRESSED DURING: 13 growth stages; CONTAINS InterPro DOMAIN/s: PTR2 family proton/oligopeptide symporter, conserved site (InterPro:IPR018456), Oligopeptide transporter (InterPro:IPR000109), Major facilitator superfamily, general …
AT1G33870	0-10001	P-loop containing nucleoside triphosphate hydrolases superfamily protein; FUNCTIONS IN: GTP binding; INVOLVED IN: response to bacterium; LOCATED IN: cellular_component unknown; EXPRESSED IN: stem, root, seed; EXPRESSED DURING: F mature embryo stage; CONTAINS InterPro DOMAIN/s: AIG1 (InterPro:IPR006703); BEST Arabidopsis thaliana protein match is: P-loop containing nucleoside triphosphate hydrolas…
AT1G55700	0-10001	Cysteine/Histidine-rich C1 domain family protein; FUNCTIONS IN: zinc ion binding; INVOLVED IN: biological_process unknown; LOCATED IN: intracellular; CONTAINS InterPro DOMAIN/s: DC1 (InterPro:IPR004146), Zinc finger, PHD-type (InterPro:IPR001965), Zinc finger, C2H2-type (InterPro:IPR007087), C1-like (InterPro:IPR011424); BEST Arabidopsis thaliana protein match is: Cysteine/Histidine-rich C1 domai…
AT1G71280	0-10001	DEA(D/H)-box RNA helicase family protein; CONTAINS InterPro DOMAIN/s: RNA helicase, DEAD-box type, Q motif (InterPro:IPR014014), DNA/RNA helicase, DEAD/DEAH box type, N-terminal (InterPro:IPR011545), RNA helicase, ATP-dependent, DEAD-box, conserved site (InterPro:IPR000629), DEAD-like helicase, N-terminal (InterPro:IPR014001), DNA/RNA helicase, C-terminal (InterPro:IPR001650), Helicase, superfami…
AT2G32487	0-10001	unknown protein; FUNCTIONS IN: molecular_function unknown; INVOLVED IN: biological_process unknown; LOCATED IN: endomembrane system; Has 1 Blast hits to 1 proteins in 1 species: Archae - 0; Bacteria - 0; Metazoa - 0; Fungi - 0; Plants - 1; Viruses - 0; Other Eukaryotes - 0 (source: NCBI BLink).
AT3G04050	0-10001	Pyruvate kinase family protein; FUNCTIONS IN: pyruvate kinase activity, magnesium ion binding, potassium ion binding, catalytic activity; INVOLVED IN: glycolysis; LOCATED IN: cellular_component unknown; CONTAINS InterPro DOMAIN/s: Pyruvate kinase, C-terminal-like (InterPro:IPR015795), Pyruvate kinase, active site (InterPro:IPR018209), Pyruvate kinase, beta-barrel-like (InterPro:IPR011037), Pyruva…
AT5G47000	0-10011	Peroxidase superfamily protein; FUNCTIONS IN: peroxidase activity, xylan 1,4-beta-xylosidase activity; INVOLVED IN: oxidation reduction, response to oxidative stress; LOCATED IN: endomembrane system; EXPRESSED IN: 13 plant structures; EXPRESSED DURING: L mature pollen stage, M germinated pollen stage, 4 anthesis, C globular stage, petal differentiation and expansion stage; CONTAINS InterPro DOMAI…
AT1G52827	00-1-1-10	CADMIUM TOLERANCE 1 (CDT1); Has 35333 Blast hits to 34131 proteins in 2444 species: Archae - 798; Bacteria - 22429; Metazoa - 974; Fungi - 991; Plants - 531; Viruses - 0; Other Eukaryotes - 9610 (source: NCBI BLink).
AT2G25090	00-1-1-10	CBL-interacting protein kinase 16 (CIPK16); FUNCTIONS IN: protein serine/threonine kinase activity, protein kinase activity, kinase activity, ATP binding; INVOLVED IN: signal transduction, protein amino acid phosphorylation; EXPRESSED IN: stem, root, stamen; EXPRESSED DURING: 4 anthesis; CONTAINS InterPro DOMAIN/s: Protein kinase, ATP binding site (InterPro:IPR017441), Serine/threonine-protein ki…
AT4G15670	00-1-1-10	Thioredoxin superfamily protein; FUNCTIONS IN: electron carrier activity, arsenate reductase (glutaredoxin) activity, protein disulfide oxidoreductase activity; INVOLVED IN: cell redox homeostasis; LOCATED IN: cellular_component unknown; CONTAINS InterPro DOMAIN/s: Glutaredoxin-like, plant II (InterPro:IPR011905), Thioredoxin fold (InterPro:IPR012335), Glutaredoxin (InterPro:IPR002109), Glutaredo…
AT4G37050	00-1-1-10	PATATIN-like protein 4 (PLP4); CONTAINS InterPro DOMAIN/s: Acyl transferase/acyl hydrolase/lysophospholipase (InterPro:IPR016035), Patatin (InterPro:IPR002641); BEST Arabidopsis thaliana protein match is: Acyl transferase/acyl hydrolase/lysophospholipase superfamily protein (TAIR:AT4G37070.2); Has 2044 Blast hits to 2033 proteins in 371 species: Archae - 0; Bacteria - 489; Metazoa - 210; Fungi - …
AT4G37300	00-1-1-10	maternal effect embryo arrest 59 (MEE59); Has 70 Blast hits to 70 proteins in 15 species: Archae - 0; Bacteria - 0; Metazoa - 0; Fungi - 0; Plants - 70; Viruses - 0; Other Eukaryotes - 0 (source: NCBI BLink).
AT5G07680	00-1-1-10	NAC domain containing protein 80 (NAC080); FUNCTIONS IN: sequence-specific DNA binding transcription factor activity; INVOLVED IN: multicellular organismal development, regulation of transcription; LOCATED IN: cellular_component unknown; EXPRESSED IN: 12 plant structures; EXPRESSED DURING: LP.04 four leaves visible, 4 anthesis, C globular stage, petal differentiation and expansion stage; CONTAINS…
AT5G28610	00-1-1-10	BEST Arabidopsis thaliana protein match is: glycine-rich protein (TAIR:AT5G28630.1); Has 1536 Blast hits to 1202 proteins in 136 species: Archae - 0; Bacteria - 8; Metazoa - 888; Fungi - 120; Plants - 71; Viruses - 39; Other Eukaryotes - 410 (source: NCBI BLink).
ATMG01280	00-1-1-10	Cytochrome C oxidase subunit II-like, transmembrane domain; CONTAINS InterPro DOMAIN/s: Cytochrome C oxidase subunit II-like, transmembrane domain (InterPro:IPR015964), Cytochrome C oxidase subunit II, transmembrane domain (InterPro:IPR011759); BEST Arabidopsis thaliana protein match is: Cytochrome C oxidase subunit II-like, transmembrane domain (TAIR:AT2G07695.1).
AT1G02030	00-10-1-1	C2H2-like zinc finger protein; FUNCTIONS IN: sequence-specific DNA binding transcription factor activity, zinc ion binding, nucleic acid binding; INVOLVED IN: regulation of transcription; LOCATED IN: intracellular; CONTAINS InterPro DOMAIN/s: Zinc finger, C2H2-like (InterPro:IPR015880), Zinc finger, C2H2-type (InterPro:IPR007087); BEST Arabidopsis thaliana protein match is: C2H2-like zinc finger …
AT1G29600	00-10-1-1	Zinc finger C-x8-C-x5-C-x3-H type family protein; FUNCTIONS IN: zinc ion binding, nucleic acid binding; INVOLVED IN: biological_process unknown; LOCATED IN: cellular_component unknown; EXPRESSED IN: cotyledon, leaf; EXPRESSED DURING: LP.04 four leaves visible; CONTAINS InterPro DOMAIN/s: Zinc finger, CCCH-type (InterPro:IPR000571); BEST Arabidopsis thaliana protein match is: Zinc finger C-x8-C-x5…
AT1G54840	00-10-1-1	HSP20-like chaperones superfamily protein; CONTAINS InterPro DOMAIN/s: Heat shock protein Hsp20 (InterPro:IPR002068), HSP20-like chaperone (InterPro:IPR008978); BEST Arabidopsis thaliana protein match is: HSP20-like chaperones superfamily protein (TAIR:AT1G54850.1); Has 96 Blast hits to 86 proteins in 17 species: Archae - 0; Bacteria - 13; Metazoa - 0; Fungi - 0; Plants - 83; Viruses - 0; Other E…
AT1G59860	00-10-1-1	HSP20-like chaperones superfamily protein; CONTAINS InterPro DOMAIN/s: Heat shock protein Hsp20 (InterPro:IPR002068), HSP20-like chaperone (InterPro:IPR008978); BEST Arabidopsis thaliana protein match is: HSP20-like chaperones superfamily protein (TAIR:AT1G07400.1); Has 7002 Blast hits to 7001 proteins in 1594 species: Archae - 206; Bacteria - 4112; Metazoa - 148; Fungi - 313; Plants - 1631; Viru…
AT2G07696	00-10-1-1	Ribosomal protein S7p/S5e family protein; FUNCTIONS IN: structural constituent of ribosome; INVOLVED IN: translation; LOCATED IN: ribosome, small ribosomal subunit, intracellular; CONTAINS InterPro DOMAIN/s: Ribosomal protein S7, bacterial-type (InterPro:IPR005717), Ribosomal protein S7 (InterPro:IPR000235); BEST Arabidopsis thaliana protein match is: mitochondrial ribosomal protein S7 (TAIR:ATMG…
AT2G07708	00-10-1-1	unknown protein; BEST Arabidopsis thaliana protein match is: unknown protein (TAIR:ATMG00500.1); Has 9 Blast hits to 9 proteins in 2 species: Archae - 0; Bacteria - 0; Metazoa - 0; Fungi - 0; Plants - 9; Viruses - 0; Other Eukaryotes - 0 (source: NCBI BLink).
AT2G07739	00-10-1-1	Ycf1 protein; FUNCTIONS IN: molecular_function unknown; INVOLVED IN: biological_process unknown; LOCATED IN: endomembrane system; CONTAINS InterPro DOMAIN/s: Ycf1 (InterPro:IPR008896); BEST Arabidopsis thaliana protein match is: Ycf1 protein (TAIR:ATMG00370.1); Has 1145 Blast hits to 1145 proteins in 726 species: Archae - 0; Bacteria - 0; Metazoa - 0; Fungi - 0; Plants - 1145; Viruses - 0; Other …
AT3G21780	00-10-1-1	UDP-glucosyl transferase 71B6 (UGT71B6); FUNCTIONS IN: UDP-glycosyltransferase activity, transferase activity, transferring glycosyl groups, abscisic acid glucosyltransferase activity; INVOLVED IN: response to salt stress, response to abscisic acid stimulus, response to osmotic stress, abscisic acid catabolic process; LOCATED IN: membrane; EXPRESSED IN: stem, rosette leaf, cultured cell, stamen, …
AT3G22961	00-10-1-1	Paired amphipathic helix (PAH2) superfamily protein; FUNCTIONS IN: molecular_function unknown; INVOLVED IN: regulation of transcription, DNA-dependent; LOCATED IN: nucleus; CONTAINS InterPro DOMAIN/s: Paired amphipathic helix (InterPro:IPR003822); BEST Arabidopsis thaliana protein match is: Paired amphipathic helix (PAH2) superfamily protein (TAIR:AT3G24093.1); Has 30201 Blast hits to 17322 prote…
AT4G05631	00-10-1-1	unknown protein; Has 30201 Blast hits to 17322 proteins in 780 species: Archae - 12; Bacteria - 1396; Metazoa - 17338; Fungi - 3422; Plants - 5037; Viruses - 0; Other Eukaryotes - 2996 (source: NCBI BLink).
AT5G01570	00-10-1-1	unknown protein; BEST Arabidopsis thaliana protein match is: unknown protein (TAIR:AT3G08880.1); Has 1807 Blast hits to 1807 proteins in 277 species: Archae - 0; Bacteria - 0; Metazoa - 736; Fungi - 347; Plants - 385; Viruses - 0; Other Eukaryotes - 339 (source: NCBI BLink).
ATCG00030	00-10-1-1	0
ATCG00065	00-10-1-1	ribosomal protein S12A (RPS12A); CONTAINS InterPro DOMAIN/s: Ribosomal protein S12/S23 (InterPro:IPR006032), Nucleic acid-binding, OB-fold-like (InterPro:IPR016027), Nucleic acid-binding, OB-fold (InterPro:IPR012340), Ribosomal protein S12, bacterial-type (InterPro:IPR005679); BEST Arabidopsis thaliana protein match is: ribosomal protein S12C (TAIR:ATCG00905.1).
ATCG00120	00-10-1-1	ATP synthase subunit alpha (ATPA); FUNCTIONS IN: zinc ion binding, proton-transporting ATPase activity, rotational mechanism; INVOLVED IN: response to cold, defense response to bacterium, dATP biosynthetic process from ADP; LOCATED IN: in 8 components; EXPRESSED IN: 24 plant structures; EXPRESSED DURING: 14 growth stages; CONTAINS InterPro DOMAIN/s: ATPase, F1/V1/A1 complex, alpha/beta subunit, C…
ATCG00130	00-10-1-1	ATPF; FUNCTIONS IN: hydrogen ion transporting ATP synthase activity, rotational mechanism; INVOLVED IN: cellular respiration, mitochondrial ATP synthesis coupled proton transport; LOCATED IN: proton-transporting ATP synthase complex, thylakoid, chloroplast thylakoid membrane, chloroplast; EXPRESSED IN: 23 plant structures; EXPRESSED DURING: 13 growth stages; CONTAINS InterPro DOMAIN/s: ATPase, F0…
ATCG00150	00-10-1-1	ATPI; FUNCTIONS IN: hydrogen ion channel activity; INVOLVED IN: dATP biosynthetic process from ADP; LOCATED IN: chloroplast thylakoid membrane, chloroplast ATP synthase complex, chloroplast; EXPRESSED IN: 22 plant structures; EXPRESSED DURING: 13 growth stages; CONTAINS InterPro DOMAIN/s: ATPase, F0 complex, subunit A (InterPro:IPR000568).
ATCG00160	00-10-1-1	ribosomal protein S2 (RPS2); FUNCTIONS IN: structural constituent of ribosome; INVOLVED IN: translation; LOCATED IN: plastid small ribosomal subunit, chloroplast stroma, chloroplast, membrane; EXPRESSED IN: 22 plant structures; EXPRESSED DURING: 13 growth stages; CONTAINS InterPro DOMAIN/s: Ribosomal protein S2 (InterPro:IPR001865), Ribosomal protein S2, conserved site (InterPro:IPR018130), Ribos…
ATCG00170	00-10-1-1	RPOC2; FUNCTIONS IN: DNA-directed RNA polymerase activity; INVOLVED IN: RNA elongation; LOCATED IN: chloroplast, nucleoid; EXPRESSED IN: 24 plant structures; EXPRESSED DURING: 13 growth stages; CONTAINS InterPro DOMAIN/s: RNA polymerase Rpb1, domain 3 (InterPro:IPR007066), RNA polymerase Rpb1, domain 5 (InterPro:IPR007081), DNA-directed RNA polymerase, subunit beta&apos;&apos; (InterPro:IPR012756…
ATCG00270	00-10-1-1	photosystem II reaction center protein D (PSBD); FUNCTIONS IN: electron transporter, transferring electrons within the noncyclic electron transport pathway of photosynthesis activity; INVOLVED IN: photosynthetic electron transport in photosystem II, photosynthesis, light harvesting in photosystem II; LOCATED IN: in 6 components; EXPRESSED IN: 24 plant structures; EXPRESSED DURING: 13 growth stage…
ATCG00280	00-10-1-1	photosystem II reaction center protein C (PSBC); FUNCTIONS IN: chlorophyll binding; INVOLVED IN: photosynthesis, light reaction; LOCATED IN: in 7 components; EXPRESSED IN: 25 plant structures; EXPRESSED DURING: 13 growth stages; CONTAINS InterPro DOMAIN/s: Photosystem antenna protein-like (InterPro:IPR000932), Photosystem II protein PsbC (InterPro:IPR005869); BEST Arabidopsis thaliana protein mat…
ATCG00300	00-10-1-1	YCF9; FUNCTIONS IN: molecular_function unknown; INVOLVED IN: photosynthesis; LOCATED IN: chloroplast thylakoid membrane, chloroplast photosystem II; EXPRESSED IN: 23 plant structures; EXPRESSED DURING: 13 growth stages; CONTAINS InterPro DOMAIN/s: Photosystem II reaction centre protein PsbZ (InterPro:IPR002644).
ATCG00340	00-10-1-1	PSAB; FUNCTIONS IN: chlorophyll binding; INVOLVED IN: photosynthesis, light harvesting in photosystem II, photosynthesis, light harvesting in photosystem I; LOCATED IN: in 7 components; EXPRESSED IN: 25 plant structures; EXPRESSED DURING: 13 growth stages; CONTAINS InterPro DOMAIN/s: Photosystem I psaB (InterPro:IPR006244), Photosystem I, PsaA/PsaB (InterPro:IPR001280), Photosystem I psaA/psaB, c…
ATCG00350	00-10-1-1	PSAA; FUNCTIONS IN: chlorophyll binding; INVOLVED IN: photosynthesis; LOCATED IN: in 6 components; EXPRESSED IN: 24 plant structures; EXPRESSED DURING: 13 growth stages; CONTAINS InterPro DOMAIN/s: Photosystem I, PsaA/PsaB (InterPro:IPR001280), Photosystem I psaA/psaB, conserved site (InterPro:IPR020586), Photosystem I psaA (InterPro:IPR006243); BEST Arabidopsis thaliana protein match is: Photosy…
ATCG00360	00-10-1-1	YCF3; CONTAINS InterPro DOMAIN/s: Tetratricopeptide TPR-1 (InterPro:IPR001440), Tetratricopeptide-like helical (InterPro:IPR011990), Tetratricopeptide repeat-containing (InterPro:IPR013026), Tetratricopeptide repeat (InterPro:IPR019734); BEST Arabidopsis thaliana protein match is: Tetratricopeptide repeat (TPR)-like superfamily protein (TAIR:AT3G11540.1).
ATCG00420	00-10-1-1	NADH dehydrogenase subunit J (NDHJ); FUNCTIONS IN: NADH dehydrogenase (ubiquinone) activity; INVOLVED IN: cellular response to sulfate starvation, oxidation reduction; LOCATED IN: chloroplast; EXPRESSED IN: 22 plant structures; EXPRESSED DURING: 13 growth stages; CONTAINS InterPro DOMAIN/s: NADH:ubiquinone oxidoreductase, 30kDa subunit (InterPro:IPR001268), NADH:ubiquinone oxidoreductase, 30kDa s…
ATCG00430	00-10-1-1	photosystem II reaction center protein G (PSBG); FUNCTIONS IN: 4 iron, 4 sulfur cluster binding, quinone binding, NADH dehydrogenase (ubiquinone) activity, oxidoreductase activity, acting on NADH or NADPH; INVOLVED IN: oxidation reduction; LOCATED IN: chloroplast, respiratory chain complex I; EXPRESSED IN: 22 plant structures; EXPRESSED DURING: 13 growth stages; CONTAINS InterPro DOMAIN/s: NADH:u…
ATCG00490	00-10-1-1	RBCL; FUNCTIONS IN: ribulose-bisphosphate carboxylase activity; INVOLVED IN: response to cadmium ion, carbon fixation, peptidyl-cysteine S-nitrosylation, response to abscisic acid stimulus; LOCATED IN: in 10 components; EXPRESSED IN: 24 plant structures; EXPRESSED DURING: 14 growth stages; CONTAINS InterPro DOMAIN/s: Ribulose bisphosphate carboxylase, large subunit, C-terminal (InterPro:IPR000685…
ATCG00500	00-10-1-1	acetyl-CoA carboxylase carboxyl transferase subunit beta (ACCD); FUNCTIONS IN: protein binding, acetyl-CoA carboxylase activity; INVOLVED IN: fatty acid biosynthetic process; LOCATED IN: chloroplast, acetate CoA-transferase complex, membrane, chloroplast envelope; EXPRESSED IN: 23 plant structures; EXPRESSED DURING: 13 growth stages; CONTAINS InterPro DOMAIN/s: Acetyl-coenzyme A carboxyltransfera…
ATCG00530	00-10-1-1	YCF10; LOCATED IN: endomembrane system, integral to membrane; EXPRESSED IN: 22 plant structures; EXPRESSED DURING: 13 growth stages; CONTAINS InterPro DOMAIN/s: CemA (InterPro:IPR004282); BEST Arabidopsis thaliana protein match is: CemA-like proton extrusion protein-related (TAIR:AT4G31040.1).
ATCG00540	00-10-1-1	photosynthetic electron transfer A (PETA); FUNCTIONS IN: electron transporter, transferring electrons within cytochrome b6/f complex of photosystem II activity; INVOLVED IN: photosynthetic electron transport in cytochrome b6/f; LOCATED IN: thylakoid, chloroplast thylakoid membrane, cytochrome b6f complex, chloroplast, membrane; EXPRESSED IN: 25 plant structures; EXPRESSED DURING: 13 growth stages…
ATCG00550	00-10-1-1	photosystem II reaction center protein J (PSBJ); INVOLVED IN: photosynthesis; LOCATED IN: endomembrane system, photosystem II reaction center, membrane; EXPRESSED IN: 22 plant structures; EXPRESSED DURING: 13 growth stages; CONTAINS InterPro DOMAIN/s: Photosystem II protein PsbJ (InterPro:IPR002682).
ATCG00630	00-10-1-1	PSAJ; FUNCTIONS IN: molecular_function unknown; INVOLVED IN: oxidation reduction; LOCATED IN: chloroplast thylakoid membrane, photosystem I reaction center; EXPRESSED IN: 22 plant structures; EXPRESSED DURING: 13 growth stages; CONTAINS InterPro DOMAIN/s: Cytochrome c oxidase subunit VIII/photosystem I reaction centre subunit IX (InterPro:IPR016070), Photosystem I reaction centre, subunit IX / Ps…
ATCG00640	00-10-1-1	ribosomal protein L33 (RPL33); FUNCTIONS IN: structural constituent of ribosome; INVOLVED IN: translation; LOCATED IN: plastid large ribosomal subunit, chloroplast; EXPRESSED IN: 22 plant structures; EXPRESSED DURING: 13 growth stages; CONTAINS InterPro DOMAIN/s: Ribosomal protein L33 (InterPro:IPR001705), Ribosomal protein L33, conserved site (InterPro:IPR018264).
ATCG00660	00-10-1-1	ribosomal protein L20 (RPL20); FUNCTIONS IN: structural constituent of ribosome; INVOLVED IN: translation; LOCATED IN: plastid large ribosomal subunit, chloroplast; EXPRESSED IN: 22 plant structures; EXPRESSED DURING: 13 growth stages; CONTAINS InterPro DOMAIN/s: Ribosomal protein L20 (InterPro:IPR005813); BEST Arabidopsis thaliana protein match is: Ribosomal protein L20 (TAIR:AT1G16740.1).
ATCG00680	00-10-1-1	photosystem II reaction center protein B (PSBB); FUNCTIONS IN: chlorophyll binding; INVOLVED IN: photosynthesis, light reaction, photosystem II assembly; LOCATED IN: in 6 components; EXPRESSED IN: 24 plant structures; EXPRESSED DURING: 13 growth stages; CONTAINS InterPro DOMAIN/s: Photosystem antenna protein-like (InterPro:IPR000932), Photosystem II, PsbB (InterPro:IPR017486); BEST Arabidopsis th…
ATCG00720	00-10-1-1	photosynthetic electron transfer B (PETB); FUNCTIONS IN: heme binding; INVOLVED IN: photosynthesis, light reaction; LOCATED IN: thylakoid, chloroplast thylakoid membrane, cytochrome b6f complex, chloroplast, membrane; EXPRESSED IN: 25 plant structures; EXPRESSED DURING: 13 growth stages; CONTAINS InterPro DOMAIN/s: Cytochrome b/b6 (InterPro:IPR016175), Di-haem cytochrome, transmembrane (InterPro:…
ATCG00730	00-10-1-1	photosynthetic electron transfer D (PETD); FUNCTIONS IN: electron carrier activity, oxidoreductase activity, electron transporter, transferring electrons within the cyclic electron transport pathway of photosynthesis activity; INVOLVED IN: photosynthesis, light reaction; LOCATED IN: thylakoid, chloroplast thylakoid membrane, cytochrome b6f complex, chloroplast; EXPRESSED IN: 23 plant structures; …
ATCG00860	00-10-1-1	YCF2.1; FUNCTIONS IN: nucleoside-triphosphatase activity, nucleotide binding, ATP binding; INVOLVED IN: biological_process unknown; LOCATED IN: chloroplast, membrane; EXPRESSED IN: guard cell, leaf; CONTAINS InterPro DOMAIN/s: ATPase, AAA+ type, core (InterPro:IPR003593), ATPase, AAA-type, core (InterPro:IPR003959), Chloroplast Ycf2 (InterPro:IPR008543); BEST Arabidopsis thaliana protein match is…
ATCG00890	00-10-1-1	NDHB.1; FUNCTIONS IN: NADH dehydrogenase (ubiquinone) activity; INVOLVED IN: oxidation reduction, ATP synthesis coupled electron transport; LOCATED IN: endomembrane system; CONTAINS InterPro DOMAIN/s: NADH:ubiquinone/plastoquinone oxidoreductase (InterPro:IPR001750); BEST Arabidopsis thaliana protein match is: NADH-Ubiquinone/plastoquinone (complex I) protein (TAIR:ATCG01250.1).
ATCG00950	00-10-1-1	0
ATCG01040	00-10-1-1	YCF5; INVOLVED IN: respiratory chain complex IV assembly, protein complex assembly; LOCATED IN: endomembrane system, membrane; EXPRESSED IN: 23 plant structures; EXPRESSED DURING: 13 growth stages; CONTAINS InterPro DOMAIN/s: Cytochrome c assembly protein (InterPro:IPR002541), Cytochrome c-type biogenesis protein CcsA (InterPro:IPR017562).
ATCG01050	00-10-1-1	NDHD; FUNCTIONS IN: oxidoreductase activity, acting on NADH or NADPH; INVOLVED IN: oxidation reduction, ATP synthesis coupled electron transport; LOCATED IN: chloroplast; EXPRESSED IN: 22 plant structures; EXPRESSED DURING: 13 growth stages; CONTAINS InterPro DOMAIN/s: NADH-quinone oxidoreductase, chain M (InterPro:IPR010227), NADH:ubiquinone/plastoquinone oxidoreductase (InterPro:IPR001750), NAD…
ATCG01060	00-10-1-1	PSAC; FUNCTIONS IN: 4 iron, 4 sulfur cluster binding, electron carrier activity, iron-sulfur cluster binding; INVOLVED IN: photosynthesis; LOCATED IN: chloroplast stromal thylakoid, chloroplast thylakoid membrane, photosystem I, chloroplast, membrane; EXPRESSED IN: 23 plant structures; EXPRESSED DURING: 13 growth stages; CONTAINS InterPro DOMAIN/s: 4Fe-4S binding domain (InterPro:IPR001450), 4Fe-…
ATCG01080	00-10-1-1	NDHG; CONTAINS InterPro DOMAIN/s: NADH:ubiquinone/plastoquinone oxidoreductase, chain 6 (InterPro:IPR001457).
ATCG01090	00-10-1-1	NDHI; FUNCTIONS IN: NADPH dehydrogenase activity; INVOLVED IN: photosynthesis; LOCATED IN: chloroplast thylakoid membrane, chloroplast; EXPRESSED IN: 23 plant structures; EXPRESSED DURING: 13 growth stages; CONTAINS InterPro DOMAIN/s: NADH-plastoquinone oxidoreductase, subunit I (InterPro:IPR004497), 4Fe-4S binding domain (InterPro:IPR001450), NADH-quinone oxidoreductase, chain I (InterPro:IPR010…
ATCG01100	00-10-1-1	NDHA; FUNCTIONS IN: oxidoreductase activity, acting on NADH or NADPH; INVOLVED IN: photosynthesis; LOCATED IN: chloroplast, membrane; EXPRESSED IN: 22 plant structures; EXPRESSED DURING: 13 growth stages; CONTAINS InterPro DOMAIN/s: NADH:ubiquinone oxidoreductase, subunit 1 (InterPro:IPR001694), NADH:ubiquinone oxidoreductase, subunit 1, conserved site (InterPro:IPR018086); BEST Arabidopsis thali…
ATCG01120	00-10-1-1	chloroplast ribosomal protein S15 (RPS15); FUNCTIONS IN: structural constituent of ribosome; INVOLVED IN: translation; LOCATED IN: plastid small ribosomal subunit, chloroplast, chloroplast stroma; EXPRESSED IN: 23 plant structures; EXPRESSED DURING: 13 growth stages; CONTAINS InterPro DOMAIN/s: Ribosomal protein S15 (InterPro:IPR000589), Ribosomal protein S15, bacterial-type (InterPro:IPR005290),…
ATCG01180	00-10-1-1	0
ATCG01250	00-10-1-1	NDHB.2; FUNCTIONS IN: NADH dehydrogenase (ubiquinone) activity; INVOLVED IN: oxidation reduction, ATP synthesis coupled electron transport; LOCATED IN: endomembrane system; CONTAINS InterPro DOMAIN/s: NADH:ubiquinone/plastoquinone oxidoreductase (InterPro:IPR001750); BEST Arabidopsis thaliana protein match is: NADH-Ubiquinone/plastoquinone (complex I) protein (TAIR:ATCG00890.1).
ATCG01280	00-10-1-1	YCF2.2; FUNCTIONS IN: nucleoside-triphosphatase activity, nucleotide binding, ATP binding; INVOLVED IN: biological_process unknown; LOCATED IN: chloroplast; CONTAINS InterPro DOMAIN/s: ATPase, AAA+ type, core (InterPro:IPR003593), ATPase, AAA-type, core (InterPro:IPR003959), Chloroplast Ycf2 (InterPro:IPR008543); BEST Arabidopsis thaliana protein match is: Chloroplast Ycf2;ATPase, AAA type, core …
ATMG00070	00-10-1-1	NADH dehydrogenase subunit 9 (NAD9); CONTAINS InterPro DOMAIN/s: NADH:ubiquinone oxidoreductase, 30kDa subunit (InterPro:IPR001268), NADH:ubiquinone oxidoreductase, 30kDa subunit, conserved site (InterPro:IPR020396).
ATMG00080	00-10-1-1	ribosomal protein L16 (RPL16); CONTAINS InterPro DOMAIN/s: Ribosomal protein L16 (InterPro:IPR000114), Ribosomal protein L10e/L16 (InterPro:IPR016180), Ribosomal protein L16, conserved site (InterPro:IPR020798); BEST Arabidopsis thaliana protein match is: ribosomal protein L16 (TAIR:ATCG00790.1).
ATMG00290	00-10-1-1	mitochondrial ribosomal protein S4 (RPS4); FUNCTIONS IN: structural constituent of ribosome, protein binding; INVOLVED IN: translation; LOCATED IN: mitochondrion, mitochondrial small ribosomal subunit; EXPRESSED IN: cultured cell; CONTAINS InterPro DOMAIN/s: RNA-binding S4 (InterPro:IPR002942); BEST Arabidopsis thaliana protein match is: Alpha-L RNA-binding motif/Ribosomal protein S4 family prote…
ATMG00650	00-10-1-1	NADH dehydrogenase subunit 4L (NAD4L); CONTAINS InterPro DOMAIN/s: NADH:ubiquinone/quinone oxidoreductase, chain 4L (InterPro:IPR001133).
AT1G03850	00-10-10	Glutaredoxin family protein; FUNCTIONS IN: electron carrier activity, protein disulfide oxidoreductase activity; INVOLVED IN: response to cytokinin stimulus; EXPRESSED IN: 14 plant structures; EXPRESSED DURING: 9 growth stages; CONTAINS InterPro DOMAIN/s: Glutaredoxin-like, plant II (InterPro:IPR011905), Thioredoxin fold (InterPro:IPR012335), Glutaredoxin (InterPro:IPR002109), Thioredoxin-like fo…
AT2G07725	00-10-10	Ribosomal L5P family protein; FUNCTIONS IN: structural constituent of ribosome; INVOLVED IN: translation; LOCATED IN: ribosome, intracellular; CONTAINS InterPro DOMAIN/s: Ribosomal protein L5 (InterPro:IPR002132), Ribosomal protein L5, N-terminal (InterPro:IPR020927); BEST Arabidopsis thaliana protein match is: ribosomal protein L5 (TAIR:ATMG00210.1); Has 117 Blast hits to 117 proteins in 56 spec…
AT2G07734	00-10-10	Alpha-L RNA-binding motif/Ribosomal protein S4 family protein; FUNCTIONS IN: structural constituent of ribosome, RNA binding; INVOLVED IN: translation; LOCATED IN: small ribosomal subunit; CONTAINS InterPro DOMAIN/s: RNA-binding S4 (InterPro:IPR002942); BEST Arabidopsis thaliana protein match is: mitochondrial ribosomal protein S4 (TAIR:ATMG00290.1); Has 1839 Blast hits to 1839 proteins in 823 sp…
AT2G14247	00-10-10	Expressed protein; FUNCTIONS IN: molecular_function unknown; INVOLVED IN: biological_process unknown; LOCATED IN: chloroplast; Has 35333 Blast hits to 34131 proteins in 2444 species: Archae - 798; Bacteria - 22429; Metazoa - 974; Fungi - 991; Plants - 531; Viruses - 0; Other Eukaryotes - 9610 (source: NCBI BLink).
AT3G04360	00-10-10	Calcium-dependent lipid-binding (CaLB domain) family protein; CONTAINS InterPro DOMAIN/s: C2 membrane targeting protein (InterPro:IPR018029), C2 calcium/lipid-binding domain, CaLB (InterPro:IPR008973), C2 calcium-dependent membrane targeting (InterPro:IPR000008); BEST Arabidopsis thaliana protein match is: Calcium-dependent lipid-binding (CaLB domain) family protein (TAIR:AT1G04540.1); Has 385 Bl…
AT4G05070	00-10-10	Wound-responsive family protein; FUNCTIONS IN: molecular_function unknown; INVOLVED IN: biological_process unknown; LOCATED IN: chloroplast; EXPRESSED IN: 22 plant structures; EXPRESSED DURING: 13 growth stages; CONTAINS InterPro DOMAIN/s: Protein of unknown function wound-induced (InterPro:IPR022251); Has 30201 Blast hits to 17322 proteins in 780 species: Archae - 12; Bacteria - 1396; Metazoa - …
AT5G24920	00-10-10	glutamine dumper 5 (GDU5); BEST Arabidopsis thaliana protein match is: glutamine dumper 1 (TAIR:AT4G31730.1); Has 165 Blast hits to 165 proteins in 13 species: Archae - 0; Bacteria - 0; Metazoa - 0; Fungi - 0; Plants - 165; Viruses - 0; Other Eukaryotes - 0 (source: NCBI BLink).
AT5G43570	00-10-10	Serine protease inhibitor, potato inhibitor I-type family protein; FUNCTIONS IN: serine-type endopeptidase inhibitor activity; INVOLVED IN: response to wounding, defense response; LOCATED IN: cellular_component unknown; CONTAINS InterPro DOMAIN/s: Proteinase inhibitor I13, potato inhibitor I (InterPro:IPR000864); BEST Arabidopsis thaliana protein match is: Serine protease inhibitor, potato inhibi…
AT5G57180	00-10-10	chloroplast import apparatus 2 (CIA2); CONTAINS InterPro DOMAIN/s: CCT domain (InterPro:IPR010402); BEST Arabidopsis thaliana protein match is: CCT motif family protein (TAIR:AT4G25990.2); Has 1391 Blast hits to 1370 proteins in 95 species: Archae - 0; Bacteria - 0; Metazoa - 5; Fungi - 7; Plants - 1340; Viruses - 0; Other Eukaryotes - 39 (source: NCBI BLink).
AT5G65207	00-10-10	unknown protein; BEST Arabidopsis thaliana protein match is: unknown protein (TAIR:AT5G10040.1); Has 30201 Blast hits to 17322 proteins in 780 species: Archae - 12; Bacteria - 1396; Metazoa - 17338; Fungi - 3422; Plants - 5037; Viruses - 0; Other Eukaryotes - 2996 (source: NCBI BLink).
ATCG00440	00-10-10	NDHC; FUNCTIONS IN: NADH dehydrogenase activity; INVOLVED IN: photosynthesis; LOCATED IN: chloroplast; EXPRESSED IN: 23 plant structures; EXPRESSED DURING: 13 growth stages; CONTAINS InterPro DOMAIN/s: NADH:ubiquinone/plastoquinone oxidoreductase, chain 3 (InterPro:IPR000440); BEST Arabidopsis thaliana protein match is: NADH:ubiquinone/plastoquinone oxidoreductase, chain 3 protein (TAIR:AT2G07751…
ATCG00650	00-10-10	ribosomal protein S18 (RPS18); FUNCTIONS IN: structural constituent of ribosome; INVOLVED IN: translation; LOCATED IN: plastid small ribosomal subunit, chloroplast, chloroplast stroma, chloroplast envelope; EXPRESSED IN: 22 plant structures; EXPRESSED DURING: 13 growth stages; CONTAINS InterPro DOMAIN/s: Ribosomal protein S18, conserved site (InterPro:IPR018275), Ribosomal protein S18 (InterPro:I…
ATMG00640	00-10-10	hydrogen ion transporting ATP synthases, rotational mechanism;zinc ion binding; FUNCTIONS IN: hydrogen ion transporting ATP synthase activity, rotational mechanism, zinc ion binding; INVOLVED IN: ATP synthesis coupled proton transport; LOCATED IN: mitochondrion, membrane, mitochondrial proton-transporting ATP synthase complex, coupling factor F(o); EXPRESSED IN: 23 plant structures; EXPRESSED DUR…
ATMG00980	00-10-10	RPSL2; FUNCTIONS IN: structural constituent of ribosome; INVOLVED IN: translation; LOCATED IN: mitochondrial large ribosomal subunit; CONTAINS InterPro DOMAIN/s: Ribosomal protein S12/S23 (InterPro:IPR006032), Nucleic acid-binding, OB-fold (InterPro:IPR012340), Nucleic acid-binding, OB-fold-like (InterPro:IPR016027), Ribosomal protein S12, bacterial-type (InterPro:IPR005679); BEST Arabidopsis tha…
ATMG01080	00-10-10	mitochondrial F0-ATPase subunit 9 (ATP9); FUNCTIONS IN: hydrogen ion transmembrane transporter activity; INVOLVED IN: ATP synthesis coupled proton transport; LOCATED IN: mitochondrion; EXPRESSED IN: cultured cell; CONTAINS InterPro DOMAIN/s: ATPase, F0 complex, subunit C, DCCD-binding site (InterPro:IPR020537), ATPase, F0/V0 complex, subunit C (InterPro:IPR002379), ATPase, F0 complex, subunit C (…
ATMG01190	00-10-10	ATP synthase subunit 1 (ATP1); FUNCTIONS IN: copper ion binding, cobalt ion binding, zinc ion binding; INVOLVED IN: response to oxidative stress; LOCATED IN: mitochondrion, cell wall; EXPRESSED IN: cotyledon, guard cell, seed, leaf; CONTAINS InterPro DOMAIN/s: ATPase, alpha/beta subunit, nucleotide-binding domain, active site (InterPro:IPR020003), ATPase, F1 complex, alpha subunit (InterPro:IPR00…
AT2G07695	00-100-1	Cytochrome C oxidase subunit II-like, transmembrane domain; FUNCTIONS IN: electron carrier activity, cytochrome-c oxidase activity, copper ion binding, heme binding; INVOLVED IN: electron transport chain, respiratory electron transport chain; LOCATED IN: integral to membrane, membrane; EXPRESSED IN: male gametophyte; EXPRESSED DURING: L mature pollen stage; CONTAINS InterPro DOMAIN/s: Cytochrome …
AT2G23190	00-100-1	cytochrome P450, family 81, subfamily D, polypeptide 7 (CYP81D7); FUNCTIONS IN: electron carrier activity, monooxygenase activity, iron ion binding, oxygen binding, heme binding; INVOLVED IN: oxidation reduction; LOCATED IN: endomembrane system; CONTAINS InterPro DOMAIN/s: Cytochrome P450 (InterPro:IPR001128), Cytochrome P450, conserved site (InterPro:IPR017972), Cytochrome P450, E-class, group I…
AT3G02390	00-100-1	unknown protein; Has 30201 Blast hits to 17322 proteins in 780 species: Archae - 12; Bacteria - 1396; Metazoa - 17338; Fungi - 3422; Plants - 5037; Viruses - 0; Other Eukaryotes - 2996 (source: NCBI BLink).
AT3G18773	00-100-1	RING/U-box superfamily protein; FUNCTIONS IN: zinc ion binding; CONTAINS InterPro DOMAIN/s: Zinc finger, RING-type (InterPro:IPR001841), Zinc finger, C3HC4 RING-type (InterPro:IPR018957); BEST Arabidopsis thaliana protein match is: RING/U-box superfamily protein (TAIR:AT1G49200.1); Has 8714 Blast hits to 8693 proteins in 277 species: Archae - 0; Bacteria - 0; Metazoa - 2221; Fungi - 538; Plants -…
AT3G46230	00-100-1	heat shock protein 17.4 (HSP17.4); INVOLVED IN: response to heat; LOCATED IN: cellular_component unknown; EXPRESSED IN: 15 plant structures; EXPRESSED DURING: M germinated pollen stage, LP.04 four leaves visible, 4 anthesis, C globular stage, petal differentiation and expansion stage; CONTAINS InterPro DOMAIN/s: Heat shock protein Hsp20 (InterPro:IPR002068), HSP20-like chaperone (InterPro:IPR0089…
AT4G28790	00-100-1	basic helix-loop-helix (bHLH) DNA-binding superfamily protein; FUNCTIONS IN: sequence-specific DNA binding transcription factor activity; INVOLVED IN: regulation of transcription; LOCATED IN: nucleus; CONTAINS InterPro DOMAIN/s: Helix-loop-helix DNA-binding domain (InterPro:IPR001092), Helix-loop-helix DNA-binding (InterPro:IPR011598); BEST Arabidopsis thaliana protein match is: basic helix-loop-…
AT4G34210	00-100-1	SKP1-like 11 (SK11); FUNCTIONS IN: ubiquitin-protein ligase activity, protein binding; INVOLVED IN: ubiquitin-dependent protein catabolic process; LOCATED IN: endomembrane system; EXPRESSED IN: 13 plant structures; CONTAINS InterPro DOMAIN/s: E3 ubiquitin ligase, SCF complex, Skp subunit (InterPro:IPR016897), SKP1 component, dimerisation (InterPro:IPR016072), SKP1 component (InterPro:IPR001232), …
AT5G12030	00-100-1	heat shock protein 17.6A (HSP17.6A); FUNCTIONS IN: unfolded protein binding; INVOLVED IN: protein folding, response to high light intensity, response to hydrogen peroxide, response to heat, hyperosmotic response; LOCATED IN: cytosol; EXPRESSED IN: 10 plant structures; EXPRESSED DURING: M germinated pollen stage, 4 anthesis, C globular stage, petal differentiation and expansion stage; CONTAINS Int…
ATCG00380	00-100-1	chloroplast ribosomal protein S4 (RPS4); FUNCTIONS IN: structural constituent of ribosome; INVOLVED IN: translation; LOCATED IN: plastid small ribosomal subunit, chloroplast stroma, chloroplast, membrane; EXPRESSED IN: 22 plant structures; EXPRESSED DURING: 13 growth stages; CONTAINS InterPro DOMAIN/s: Ribosomal protein S4 (InterPro:IPR001912), Ribosomal protein S4, conserved site (InterPro:IPR01…
ATCG00580	00-100-1	photosystem II reaction center protein E (PSBE); FUNCTIONS IN: electron carrier activity, heme binding; INVOLVED IN: photosynthesis, light harvesting in photosystem II; LOCATED IN: thylakoid, chloroplast thylakoid membrane, chloroplast, oxygen evolving complex, membrane; EXPRESSED IN: 24 plant structures; EXPRESSED DURING: 13 growth stages; CONTAINS InterPro DOMAIN/s: Photosystem II protein cytoc…
ATCG01110	00-100-1	NAD(P)H dehydrogenase subunit H (NDHH); FUNCTIONS IN: NADPH dehydrogenase activity; INVOLVED IN: photosynthetic electron transport in photosystem II; LOCATED IN: chloroplast thylakoid membrane, chloroplast; EXPRESSED IN: 22 plant structures; EXPRESSED DURING: 13 growth stages; CONTAINS InterPro DOMAIN/s: NADH-quinone oxidoreductase, subunit D (InterPro:IPR001135), NADH:ubiquinone oxidoreductase, …
AT1G16445	00-1000	S-adenosyl-L-methionine-dependent methyltransferases superfamily protein; INVOLVED IN: biological_process unknown; LOCATED IN: chloroplast; CONTAINS InterPro DOMAIN/s: Putative rRNA methylase (InterPro:IPR010719); Has 1208 Blast hits to 1208 proteins in 621 species: Archae - 2; Bacteria - 1139; Metazoa - 0; Fungi - 0; Plants - 33; Viruses - 0; Other Eukaryotes - 34 (source: NCBI BLink).
AT1G19720	00-1000	Pentatricopeptide repeat (PPR-like) superfamily protein; INVOLVED IN: biological_process unknown; LOCATED IN: nucleus, chloroplast, cytoplasm; CONTAINS InterPro DOMAIN/s: Pentatricopeptide repeat (InterPro:IPR002885); BEST Arabidopsis thaliana protein match is: Tetratricopeptide repeat (TPR)-like superfamily protein (TAIR:AT3G57430.1); Has 61333 Blast hits to 15549 proteins in 316 species: Archae…
AT1G23870	00-1000	trehalose-phosphatase/synthase 9 (TPS9); FUNCTIONS IN: transferase activity, transferring glycosyl groups, trehalose-phosphatase activity; INVOLVED IN: trehalose biosynthetic process, metabolic process; EXPRESSED IN: 27 plant structures; EXPRESSED DURING: 15 growth stages; CONTAINS InterPro DOMAIN/s: HAD-superfamily hydrolase, subfamily IIB (InterPro:IPR006379), Glycosyl transferase, family 20 (I…
AT1G26500	00-1000	Pentatricopeptide repeat (PPR) superfamily protein; CONTAINS InterPro DOMAIN/s: Pentatricopeptide repeat (InterPro:IPR002885); BEST Arabidopsis thaliana protein match is: Pentatricopeptide repeat (PPR) superfamily protein (TAIR:AT3G62470.1); Has 19147 Blast hits to 7603 proteins in 190 species: Archae - 0; Bacteria - 0; Metazoa - 20; Fungi - 126; Plants - 18834; Viruses - 0; Other Eukaryotes - 16…
AT1G49100	00-1000	Leucine-rich repeat protein kinase family protein; FUNCTIONS IN: kinase activity; INVOLVED IN: protein amino acid phosphorylation; LOCATED IN: endomembrane system; CONTAINS InterPro DOMAIN/s: Protein kinase, ATP binding site (InterPro:IPR017441), Serine/threonine-protein kinase domain (InterPro:IPR002290), Leucine-rich repeat (InterPro:IPR001611), Serine-threonine/tyrosine-protein kinase (InterPr…
AT1G51402	00-1000	unknown protein; FUNCTIONS IN: molecular_function unknown; INVOLVED IN: biological_process unknown; LOCATED IN: endomembrane system; Has 30201 Blast hits to 17322 proteins in 780 species: Archae - 12; Bacteria - 1396; Metazoa - 17338; Fungi - 3422; Plants - 5037; Viruses - 0; Other Eukaryotes - 2996 (source: NCBI BLink).
AT1G52690	00-1000	Late embryogenesis abundant protein (LEA) family protein; BEST Arabidopsis thaliana protein match is: Late embryogenesis abundant protein (LEA) family protein (TAIR:AT3G15670.1); Has 2929 Blast hits to 1441 proteins in 420 species: Archae - 10; Bacteria - 766; Metazoa - 298; Fungi - 136; Plants - 1347; Viruses - 16; Other Eukaryotes - 356 (source: NCBI BLink).
AT1G53540	00-1000	HSP20-like chaperones superfamily protein; CONTAINS InterPro DOMAIN/s: Heat shock protein Hsp20 (InterPro:IPR002068), HSP20-like chaperone (InterPro:IPR008978); BEST Arabidopsis thaliana protein match is: heat shock protein 17.4 (TAIR:AT3G46230.1); Has 7090 Blast hits to 7089 proteins in 1610 species: Archae - 175; Bacteria - 4287; Metazoa - 66; Fungi - 302; Plants - 1606; Viruses - 0; Other Euka…
AT1G61750	00-1000	Receptor-like protein kinase-related family protein; FUNCTIONS IN: molecular_function unknown; INVOLVED IN: biological_process unknown; LOCATED IN: endomembrane system; EXPRESSED IN: root; CONTAINS InterPro DOMAIN/s: Protein of unknown function DUF26 (InterPro:IPR002902); BEST Arabidopsis thaliana protein match is: Receptor-like protein kinase-related family protein (TAIR:AT1G63590.1); Has 1543 B…
AT1G71760	00-1000	unknown protein; Has 92 Blast hits to 92 proteins in 41 species: Archae - 0; Bacteria - 0; Metazoa - 44; Fungi - 0; Plants - 32; Viruses - 0; Other Eukaryotes - 16 (source: NCBI BLink).
AT1G72520	00-1000	PLAT/LH2 domain-containing lipoxygenase family protein; FUNCTIONS IN: oxidoreductase activity, acting on single donors with incorporation of molecular oxygen, incorporation of two atoms of oxygen, lipoxygenase activity, iron ion binding, metal ion binding; INVOLVED IN: growth, jasmonic acid biosynthetic process, response to wounding, defense response; LOCATED IN: chloroplast; EXPRESSED IN: 17 pla…
AT1G80380	00-1000	P-loop containing nucleoside triphosphate hydrolases superfamily protein; FUNCTIONS IN: glycerate kinase activity; INVOLVED IN: photorespiration; LOCATED IN: chloroplast, chloroplast envelope; EXPRESSED IN: 22 plant structures; EXPRESSED DURING: 13 growth stages; Has 30201 Blast hits to 17322 proteins in 780 species: Archae - 12; Bacteria - 1396; Metazoa - 17338; Fungi - 3422; Plants - 5037; Viru…
AT2G15960	00-1000	unknown protein; Has 14 Blast hits to 14 proteins in 5 species: Archae - 0; Bacteria - 0; Metazoa - 0; Fungi - 0; Plants - 14; Viruses - 0; Other Eukaryotes - 0 (source: NCBI BLink).
AT2G18060	00-1000	vascular related NAC-domain protein 1 (VND1); CONTAINS InterPro DOMAIN/s: No apical meristem (NAM) protein (InterPro:IPR003441); BEST Arabidopsis thaliana protein match is: NAC domain containing protein 76 (TAIR:AT4G36160.1); Has 3025 Blast hits to 3020 proteins in 75 species: Archae - 0; Bacteria - 0; Metazoa - 0; Fungi - 0; Plants - 3025; Viruses - 0; Other Eukaryotes - 0 (source: NCBI BLink).
AT2G18700	00-1000	trehalose phosphatase/synthase 11 (TPS11); FUNCTIONS IN: transferase activity, transferring glycosyl groups; INVOLVED IN: trehalose biosynthetic process, metabolic process; LOCATED IN: mitochondrion; EXPRESSED IN: 27 plant structures; EXPRESSED DURING: 15 growth stages; CONTAINS InterPro DOMAIN/s: HAD-superfamily hydrolase, subfamily IIB (InterPro:IPR006379), Glycosyl transferase, family 20 (Inte…
AT2G31980	00-1000	PHYTOCYSTATIN 2 (CYS2); FUNCTIONS IN: cysteine-type endopeptidase inhibitor activity; INVOLVED IN: biological_process unknown; LOCATED IN: endomembrane system; EXPRESSED IN: 18 plant structures; EXPRESSED DURING: 11 growth stages; CONTAINS InterPro DOMAIN/s: Proteinase inhibitor I25, cystatin, conserved site (InterPro:IPR018073), Proteinase inhibitor I25, cystatin (InterPro:IPR000010), Proteinase…
AT3G02150	00-1000	plastid transcription factor 1 (PTF1); FUNCTIONS IN: sequence-specific DNA binding transcription factor activity; INVOLVED IN: cell differentiation, positive regulation of development, heterochronic, regulation of transcription, leaf morphogenesis; LOCATED IN: chloroplast; EXPRESSED IN: 21 plant structures; EXPRESSED DURING: 13 growth stages; CONTAINS InterPro DOMAIN/s: Transcription factor, TCP …
AT3G05770	00-1000	unknown protein; BEST Arabidopsis thaliana protein match is: unknown protein (TAIR:AT1G54300.1); Has 105 Blast hits to 105 proteins in 16 species: Archae - 0; Bacteria - 0; Metazoa - 0; Fungi - 0; Plants - 99; Viruses - 0; Other Eukaryotes - 6 (source: NCBI BLink).
AT3G05936	00-1000	unknown protein; FUNCTIONS IN: molecular_function unknown; INVOLVED IN: biological_process unknown; LOCATED IN: cellular_component unknown; Has 30201 Blast hits to 17322 proteins in 780 species: Archae - 12; Bacteria - 1396; Metazoa - 17338; Fungi - 3422; Plants - 5037; Viruses - 0; Other Eukaryotes - 2996 (source: NCBI BLink).
AT3G12320	00-1000	unknown protein; BEST Arabidopsis thaliana protein match is: unknown protein (TAIR:AT5G06980.4); Has 102 Blast hits to 102 proteins in 16 species: Archae - 0; Bacteria - 0; Metazoa - 0; Fungi - 0; Plants - 98; Viruses - 0; Other Eukaryotes - 4 (source: NCBI BLink).
AT3G13240	00-1000	unknown protein; Has 0 Blast hits to 0 proteins in 0 species (source: NCBI BLink).
AT3G21090	00-1000	ABC-2 type transporter family protein; FUNCTIONS IN: ATPase activity, coupled to transmembrane movement of substances; INVOLVED IN: response to karrikin; LOCATED IN: membrane; EXPRESSED IN: 7 plant structures; EXPRESSED DURING: 6 growth stages; CONTAINS InterPro DOMAIN/s: ATPase, AAA+ type, core (InterPro:IPR003593), ABC transporter-like (InterPro:IPR003439), ABC-2 type transporter (InterPro:IPR0…
AT3G56260	00-1000	unknown protein; Has 20 Blast hits to 19 proteins in 11 species: Archae - 0; Bacteria - 0; Metazoa - 4; Fungi - 2; Plants - 10; Viruses - 0; Other Eukaryotes - 4 (source: NCBI BLink).
AT3G62410	00-1000	CP12 domain-containing protein 2 (CP12-2); FUNCTIONS IN: protein binding; INVOLVED IN: negative regulation of reductive pentose-phosphate cycle, response to light stimulus, reductive pentose-phosphate cycle, peptide cross-linking via L-cystine, response to sucrose stimulus; LOCATED IN: chloroplast stroma, chloroplast; EXPRESSED IN: 21 plant structures; EXPRESSED DURING: 13 growth stages; CONTAINS…
AT4G02810	00-1000	Protein of unknown function (DUF3049); CONTAINS InterPro DOMAIN/s: Protein of unknown function DUF3049 (InterPro:IPR021410); BEST Arabidopsis thaliana protein match is: Protein of unknown function (DUF3049) (TAIR:AT1G03170.1); Has 61763 Blast hits to 21586 proteins in 896 species: Archae - 112; Bacteria - 2155; Metazoa - 26171; Fungi - 6892; Plants - 3461; Viruses - 1647; Other Eukaryotes - 21325…
AT4G04370	00-1000	Tetratricopeptide repeat (TPR)-like superfamily protein; CONTAINS InterPro DOMAIN/s: Pentatricopeptide repeat (InterPro:IPR002885); BEST Arabidopsis thaliana protein match is: Pentatricopeptide repeat (PPR) superfamily protein (TAIR:AT4G13650.1); Has 51385 Blast hits to 13710 proteins in 213 species: Archae - 0; Bacteria - 0; Metazoa - 41; Fungi - 119; Plants - 50626; Viruses - 0; Other Eukaryote…
AT4G10530	00-1000	Subtilase family protein; FUNCTIONS IN: identical protein binding, serine-type endopeptidase activity; INVOLVED IN: proteolysis, negative regulation of catalytic activity; LOCATED IN: endomembrane system; CONTAINS InterPro DOMAIN/s: Protease-associated PA (InterPro:IPR003137), Proteinase inhibitor, propeptide (InterPro:IPR009020), Peptidase S8/S53, subtilisin/kexin/sedolisin (InterPro:IPR000209),…
AT4G10650	00-1000	P-loop containing nucleoside triphosphate hydrolases superfamily protein; FUNCTIONS IN: GTP binding; INVOLVED IN: biological_process unknown; LOCATED IN: intracellular; CONTAINS InterPro DOMAIN/s: GTP-binding protein, HSR1-related (InterPro:IPR002917); BEST Arabidopsis thaliana protein match is: P-loop containing nucleoside triphosphate hydrolases superfamily protein (TAIR:AT2G41670.1); Has 3555 …
AT4G16000	00-1000	unknown protein; BEST Arabidopsis thaliana protein match is: unknown protein (TAIR:AT4G15990.1); Has 30201 Blast hits to 17322 proteins in 780 species: Archae - 12; Bacteria - 1396; Metazoa - 17338; Fungi - 3422; Plants - 5037; Viruses - 0; Other Eukaryotes - 2996 (source: NCBI BLink).
AT4G36850	00-1000	PQ-loop repeat family protein / transmembrane family protein; CONTAINS InterPro DOMAIN/s: Cystinosin/ERS1p repeat (InterPro:IPR006603); BEST Arabidopsis thaliana protein match is: PQ-loop repeat family protein / transmembrane family protein (TAIR:AT2G41050.1); Has 883 Blast hits to 635 proteins in 156 species: Archae - 0; Bacteria - 0; Metazoa - 204; Fungi - 499; Plants - 92; Viruses - 0; Other E…
AT5G19490	00-1000	Histone superfamily protein; FUNCTIONS IN: sequence-specific DNA binding, DNA binding; INVOLVED IN: biological_process unknown; LOCATED IN: intracellular; EXPRESSED IN: 6 plant structures; EXPRESSED DURING: 4 anthesis, petal differentiation and expansion stage, E expanded cotyledon stage, D bilateral stage; CONTAINS InterPro DOMAIN/s: Transcription factor CBF/NF-Y/archaeal histone (InterPro:IPR00…
AT5G19650	00-1000	ovate family protein 8 (OFP8); CONTAINS InterPro DOMAIN/s: Protein of unknown function DUF623 (InterPro:IPR006458); BEST Arabidopsis thaliana protein match is: ovate family protein 7 (TAIR:AT2G18500.1); Has 1807 Blast hits to 1807 proteins in 277 species: Archae - 0; Bacteria - 0; Metazoa - 736; Fungi - 347; Plants - 385; Viruses - 0; Other Eukaryotes - 339 (source: NCBI BLink).
AT5G37260	00-1000	REVEILLE 2 (RVE2); CONTAINS InterPro DOMAIN/s: SANT, DNA-binding (InterPro:IPR001005), Homeodomain-like (InterPro:IPR009057), Myb, DNA-binding (InterPro:IPR014778), HTH transcriptional regulator, Myb-type, DNA-binding (InterPro:IPR017930), Myb-like DNA-binding domain, SHAQKYF class (InterPro:IPR006447); BEST Arabidopsis thaliana protein match is: Homeodomain-like superfamily protein (TAIR:AT5G173…
AT5G38410	00-1000	Ribulose bisphosphate carboxylase (small chain) family protein; FUNCTIONS IN: ribulose-bisphosphate carboxylase activity; INVOLVED IN: carbon fixation, response to blue light, response to red light, response to far red light; LOCATED IN: in 8 components; EXPRESSED IN: 13 plant structures; EXPRESSED DURING: seedling growth; CONTAINS InterPro DOMAIN/s: Ribulose bisphosphate carboxylase, small chain…
AT5G41765	00-1000	DNA-binding storekeeper protein-related transcriptional regulator; CONTAINS InterPro DOMAIN/s: Protein of unknown function DUF573 (InterPro:IPR007592); BEST Arabidopsis thaliana protein match is: DNA-binding storekeeper protein-related transcriptional regulator (TAIR:AT4G00232.1); Has 30201 Blast hits to 17322 proteins in 780 species: Archae - 12; Bacteria - 1396; Metazoa - 17338; Fungi - 3422; P…
AT5G44490	00-1000	FBD, F-box, Skp2-like and Leucine Rich Repeat domains containing protein; CONTAINS InterPro DOMAIN/s: FBD (InterPro:IPR013596), F-box domain, Skp2-like (InterPro:IPR022364), FBD-like (InterPro:IPR006566), Leucine-rich repeat 2 (InterPro:IPR013101); BEST Arabidopsis thaliana protein match is: F-box/RNI-like/FBD-like domains-containing protein (TAIR:AT5G22730.1); Has 30201 Blast hits to 17322 prote…
AT5G45310	00-1000	unknown protein; LOCATED IN: endomembrane system; EXPRESSED IN: stem, inflorescence meristem, root, leaf; EXPRESSED DURING: LP.04 four leaves visible; Has 30201 Blast hits to 17322 proteins in 780 species: Archae - 12; Bacteria - 1396; Metazoa - 17338; Fungi - 3422; Plants - 5037; Viruses - 0; Other Eukaryotes - 2996 (source: NCBI BLink).
AT5G49450	00-1000	basic leucine-zipper 1 (bZIP1); FUNCTIONS IN: DNA binding, protein heterodimerization activity, sequence-specific DNA binding transcription factor activity; INVOLVED IN: anther dehiscence, regulation of transcription, DNA-dependent; LOCATED IN: nucleus, chloroplast; EXPRESSED IN: male gametophyte, anther, pollen tube; EXPRESSED DURING: L mature pollen stage, M germinated pollen stage; CONTAINS In…
AT5G51390	00-1000	unknown protein; Has 30201 Blast hits to 17322 proteins in 780 species: Archae - 12; Bacteria - 1396; Metazoa - 17338; Fungi - 3422; Plants - 5037; Viruses - 0; Other Eukaryotes - 2996 (source: NCBI BLink).
AT5G54569	00-1000	0
AT5G56100	00-1000	glycine-rich protein / oleosin; FUNCTIONS IN: molecular_function unknown; INVOLVED IN: lipid storage; LOCATED IN: monolayer-surrounded lipid storage body, integral to membrane, membrane; EXPRESSED IN: 21 plant structures; EXPRESSED DURING: 12 growth stages; CONTAINS InterPro DOMAIN/s: Oleosin (InterPro:IPR000136); Has 1807 Blast hits to 1807 proteins in 277 species: Archae - 0; Bacteria - 0; Meta…
AT5G59080	00-1000	unknown protein; FUNCTIONS IN: molecular_function unknown; INVOLVED IN: response to oxidative stress; LOCATED IN: chloroplast; EXPRESSED IN: 18 plant structures; EXPRESSED DURING: 9 growth stages; BEST Arabidopsis thaliana protein match is: unknown protein (TAIR:AT3G46880.1); Has 1807 Blast hits to 1807 proteins in 277 species: Archae - 0; Bacteria - 0; Metazoa - 736; Fungi - 347; Plants - 385; V…
AT5G61280	00-1000	Remorin family protein; CONTAINS InterPro DOMAIN/s: Remorin, C-terminal (InterPro:IPR005516); BEST Arabidopsis thaliana protein match is: Remorin family protein (TAIR:AT1G13920.1); Has 1807 Blast hits to 1807 proteins in 277 species: Archae - 0; Bacteria - 0; Metazoa - 736; Fungi - 347; Plants - 385; Viruses - 0; Other Eukaryotes - 339 (source: NCBI BLink).
ATCG00670	00-1000	plastid-encoded CLP P (PCLPP); FUNCTIONS IN: serine-type peptidase activity; INVOLVED IN: proteolysis; LOCATED IN: chloroplast thylakoid membrane, chloroplastic endopeptidase Clp complex, plastid stroma, chloroplast, chloroplast stroma; EXPRESSED IN: 23 plant structures; EXPRESSED DURING: 13 growth stages; CONTAINS InterPro DOMAIN/s: Peptidase S14, ClpP, active site (InterPro:IPR018215), Peptidas…
ATCG01170	00-1000	0
AT3G28600	00-1100	P-loop containing nucleoside triphosphate hydrolases superfamily protein; FUNCTIONS IN: nucleoside-triphosphatase activity, ATPase activity, nucleotide binding, ATP binding; INVOLVED IN: N-terminal protein myristoylation; LOCATED IN: endomembrane system; EXPRESSED IN: flower; EXPRESSED DURING: petal differentiation and expansion stage; CONTAINS InterPro DOMAIN/s: ATPase, AAA-type, core (InterPro:…
AT1G15190	000-1-10	Fasciclin-like arabinogalactan family protein; FUNCTIONS IN: molecular_function unknown; LOCATED IN: endomembrane system; EXPRESSED IN: flower; EXPRESSED DURING: petal differentiation and expansion stage; CONTAINS InterPro DOMAIN/s: FAS1 domain (InterPro:IPR000782); Has 106 Blast hits to 85 proteins in 8 species: Archae - 0; Bacteria - 0; Metazoa - 0; Fungi - 0; Plants - 106; Viruses - 0; Other E…
AT1G49000	000-1-10	unknown protein; FUNCTIONS IN: molecular_function unknown; INVOLVED IN: biological_process unknown; LOCATED IN: chloroplast; EXPRESSED IN: stem; BEST Arabidopsis thaliana protein match is: unknown protein (TAIR:AT3G18560.1); Has 105 Blast hits to 105 proteins in 13 species: Archae - 0; Bacteria - 0; Metazoa - 0; Fungi - 0; Plants - 105; Viruses - 0; Other Eukaryotes - 0 (source: NCBI BLink).
AT2G19410	000-1-10	U-box domain-containing protein kinase family protein; FUNCTIONS IN: ubiquitin-protein ligase activity, protein serine/threonine kinase activity, protein kinase activity, kinase activity, ATP binding; INVOLVED IN: protein amino acid phosphorylation, protein ubiquitination; LOCATED IN: ubiquitin ligase complex; CONTAINS InterPro DOMAIN/s: Protein kinase, ATP binding site (InterPro:IPR017441), Prot…
AT2G22200	000-1-10	Integrase-type DNA-binding superfamily protein; FUNCTIONS IN: DNA binding, sequence-specific DNA binding transcription factor activity; INVOLVED IN: regulation of transcription, DNA-dependent; LOCATED IN: nucleus; CONTAINS InterPro DOMAIN/s: DNA-binding, integrase-type (InterPro:IPR016177), Pathogenesis-related transcriptional factor/ERF, DNA-binding (InterPro:IPR001471); BEST Arabidopsis thalian…
AT3G13404	000-1-10	unknown protein; FUNCTIONS IN: molecular_function unknown; INVOLVED IN: biological_process unknown; LOCATED IN: cellular_component unknown; Has 0 Blast hits to 0 proteins in 0 species (source: NCBI BLink).
AT3G52360	000-1-10	unknown protein; FUNCTIONS IN: molecular_function unknown; INVOLVED IN: response to karrikin; LOCATED IN: endomembrane system; EXPRESSED IN: 23 plant structures; EXPRESSED DURING: 14 growth stages; BEST Arabidopsis thaliana protein match is: unknown protein (TAIR:AT2G35850.1); Has 34 Blast hits to 34 proteins in 10 species: Archae - 0; Bacteria - 0; Metazoa - 0; Fungi - 0; Plants - 34; Viruses - …
AT5G22390	000-1-10	Protein of unknown function (DUF3049); CONTAINS InterPro DOMAIN/s: Protein of unknown function DUF3049 (InterPro:IPR021410); BEST Arabidopsis thaliana protein match is: Protein of unknown function (DUF3049) (TAIR:AT1G54740.1); Has 218 Blast hits to 214 proteins in 36 species: Archae - 0; Bacteria - 0; Metazoa - 28; Fungi - 3; Plants - 164; Viruses - 0; Other Eukaryotes - 23 (source: NCBI BLink).
AT1G02710	000-100	glycine-rich protein; FUNCTIONS IN: molecular_function unknown; INVOLVED IN: biological_process unknown; LOCATED IN: endomembrane system; Has 94175 Blast hits to 22560 proteins in 1554 species: Archae - 109; Bacteria - 35702; Metazoa - 26912; Fungi - 5192; Plants - 9321; Viruses - 1410; Other Eukaryotes - 15529 (source: NCBI BLink).
AT1G19968	000-100	0
AT1G30510	000-100	root FNR 2 (RFNR2); FUNCTIONS IN: oxidoreductase activity, copper ion binding; INVOLVED IN: oxidation reduction; LOCATED IN: chloroplast, thylakoid membrane; EXPRESSED IN: 23 plant structures; EXPRESSED DURING: 13 growth stages; CONTAINS InterPro DOMAIN/s: Oxidoreductase FAD/NAD(P)-binding (InterPro:IPR001433), Ferredoxin reductase-type FAD-binding domain (InterPro:IPR017927), Riboflavin synthase…
AT1G52700	000-100	alpha/beta-Hydrolases superfamily protein; FUNCTIONS IN: hydrolase activity, carboxylesterase activity; INVOLVED IN: biological_process unknown; EXPRESSED IN: 11 plant structures; EXPRESSED DURING: 7 growth stages; CONTAINS InterPro DOMAIN/s: Phospholipase/carboxylesterase (InterPro:IPR003140); BEST Arabidopsis thaliana protein match is: alpha/beta-Hydrolases superfamily protein (TAIR:AT3G15650.2…
AT1G72220	000-100	RING/U-box superfamily protein; FUNCTIONS IN: zinc ion binding; EXPRESSED IN: inflorescence meristem, root, flower; EXPRESSED DURING: 4 anthesis, petal differentiation and expansion stage; CONTAINS InterPro DOMAIN/s: Zinc finger, RING-type (InterPro:IPR001841), Zinc finger, C3HC4 RING-type (InterPro:IPR018957); BEST Arabidopsis thaliana protein match is: RING/U-box superfamily protein (TAIR:AT4G3…
AT1G75600	000-100	Histone superfamily protein; FUNCTIONS IN: DNA binding; INVOLVED IN: nucleosome assembly; LOCATED IN: nucleosome; EXPRESSED IN: root, flower, leaf, pollen tube; EXPRESSED DURING: seedling growth; CONTAINS InterPro DOMAIN/s: Histone H3 (InterPro:IPR000164), Histone-fold (InterPro:IPR009072), Histone core (InterPro:IPR007125); BEST Arabidopsis thaliana protein match is: Histone superfamily protein …
AT2G03880	000-100	Pentatricopeptide repeat (PPR) superfamily protein; CONTAINS InterPro DOMAIN/s: Pentatricopeptide repeat (InterPro:IPR002885); BEST Arabidopsis thaliana protein match is: Tetratricopeptide repeat (TPR)-like superfamily protein (TAIR:AT3G24000.1); Has 41924 Blast hits to 14587 proteins in 276 species: Archae - 3; Bacteria - 26; Metazoa - 84; Fungi - 128; Plants - 40967; Viruses - 0; Other Eukaryot…
AT2G04190	000-100	TRAF-like family protein; CONTAINS InterPro DOMAIN/s: TRAF-like (InterPro:IPR008974), MATH (InterPro:IPR002083); BEST Arabidopsis thaliana protein match is: TRAF-like family protein (TAIR:AT2G04170.2); Has 35333 Blast hits to 34131 proteins in 2444 species: Archae - 798; Bacteria - 22429; Metazoa - 974; Fungi - 991; Plants - 531; Viruses - 0; Other Eukaryotes - 9610 (source: NCBI BLink).
AT3G02620	000-100	Plant stearoyl-acyl-carrier-protein desaturase family protein; FUNCTIONS IN: acyl-[acyl-carrier-protein] desaturase activity, oxidoreductase activity, transition metal ion binding; INVOLVED IN: oxidation reduction, fatty acid metabolic process, fatty acid biosynthetic process; CONTAINS InterPro DOMAIN/s: Ribonucleotide reductase-related (InterPro:IPR012348), Fatty acid desaturase, type 2 (InterPr…
AT3G15650	000-100	alpha/beta-Hydrolases superfamily protein; FUNCTIONS IN: hydrolase activity, carboxylesterase activity; EXPRESSED IN: 16 plant structures; EXPRESSED DURING: 11 growth stages; CONTAINS InterPro DOMAIN/s: Phospholipase/carboxylesterase (InterPro:IPR003140); BEST Arabidopsis thaliana protein match is: alpha/beta-Hydrolases superfamily protein (TAIR:AT1G52700.1); Has 2036 Blast hits to 2021 proteins …
AT3G24540	000-100	Protein kinase superfamily protein; FUNCTIONS IN: protein serine/threonine kinase activity, protein kinase activity, kinase activity, ATP binding; INVOLVED IN: protein amino acid phosphorylation; CONTAINS InterPro DOMAIN/s: Protein kinase, ATP binding site (InterPro:IPR017441), Protein kinase, catalytic domain (InterPro:IPR000719), Serine/threonine-protein kinase domain (InterPro:IPR002290), Tyro…
AT3G45990	000-100	Cofilin/tropomyosin-type actin-binding protein family; FUNCTIONS IN: actin binding; INVOLVED IN: biological_process unknown; LOCATED IN: intracellular; EXPRESSED IN: stem, embryo, sperm cell; EXPRESSED DURING: D bilateral stage; CONTAINS InterPro DOMAIN/s: Actin-binding, cofilin/tropomyosin type (InterPro:IPR002108), ADF/Cofilin/Destrin (InterPro:IPR017904); BEST Arabidopsis thaliana protein matc…
AT4G21210	000-100	PPDK regulatory protein (RP1); FUNCTIONS IN: protein kinase activity, phosphoprotein phosphatase activity; INVOLVED IN: biological_process unknown; LOCATED IN: chloroplast; EXPRESSED IN: 21 plant structures; EXPRESSED DURING: 13 growth stages; CONTAINS InterPro DOMAIN/s: Pyruvate Pi dikinase regulator (InterPro:IPR017409), Protein of unknown function DUF299, phosphotransferase, predicted (InterPr…
AT4G35295	000-100	homoserine kinase, putative / HSK, putative; BEST Arabidopsis thaliana protein match is: homoserine kinase (TAIR:AT2G17265.1); Has 32 Blast hits to 32 proteins in 11 species: Archae - 0; Bacteria - 0; Metazoa - 0; Fungi - 0; Plants - 32; Viruses - 0; Other Eukaryotes - 0 (source: NCBI BLink).
AT5G04950	000-100	nicotianamine synthase 1 (NAS1); CONTAINS InterPro DOMAIN/s: Nicotianamine synthase (InterPro:IPR004298); BEST Arabidopsis thaliana protein match is: nicotianamine synthase 2 (TAIR:AT5G56080.1); Has 1807 Blast hits to 1807 proteins in 277 species: Archae - 0; Bacteria - 0; Metazoa - 736; Fungi - 347; Plants - 385; Viruses - 0; Other Eukaryotes - 339 (source: NCBI BLink).
AT5G07760	000-100	formin homology 2 domain-containing protein / FH2 domain-containing protein; FUNCTIONS IN: actin binding; INVOLVED IN: cellular component organization, actin cytoskeleton organization; LOCATED IN: chloroplast; EXPRESSED IN: shoot apex; CONTAINS InterPro DOMAIN/s: Actin-binding FH2/DRF autoregulatory (InterPro:IPR003104), Actin-binding FH2 (InterPro:IPR015425); BEST Arabidopsis thaliana protein ma…
AT5G40850	000-100	urophorphyrin methylase 1 (UPM1); CONTAINS InterPro DOMAIN/s: Tetrapyrrole methylase (InterPro:IPR000878), Tetrapyrrole methylase, subdomain 1 (InterPro:IPR014777), Uroporphyrin-III C-methyltransferase, plant (InterPro:IPR012383), Uroporphyrin-III C-methyltransferase, C-terminal (InterPro:IPR006366), Tetrapyrrole methylase, subdomain 2 (InterPro:IPR014776), Uroporphiryn-III C-methyltransferase, c…
AT5G42840	000-100	Cysteine/Histidine-rich C1 domain family protein; FUNCTIONS IN: zinc ion binding; INVOLVED IN: biological_process unknown; LOCATED IN: cellular_component unknown; EXPRESSED IN: sperm cell, hypocotyl; CONTAINS InterPro DOMAIN/s: DC1 (InterPro:IPR004146), Zinc finger, PHD-type (InterPro:IPR001965), C1-like (InterPro:IPR011424); BEST Arabidopsis thaliana protein match is: Cysteine/Histidine-rich C1 …
AT5G44360	000-100	FAD-binding Berberine family protein; FUNCTIONS IN: electron carrier activity, oxidoreductase activity, FAD binding, catalytic activity; INVOLVED IN: oxidation reduction; LOCATED IN: endomembrane system; CONTAINS InterPro DOMAIN/s: FAD-binding, type 2 (InterPro:IPR016166), Oxygen oxidoreductase covalent FAD-binding site (InterPro:IPR006093), Berberine/berberine-like (InterPro:IPR012951), FAD link…
AT5G44572	000-100	unknown protein; FUNCTIONS IN: molecular_function unknown; INVOLVED IN: biological_process unknown; LOCATED IN: endomembrane system; Has 7 Blast hits to 7 proteins in 2 species: Archae - 0; Bacteria - 0; Metazoa - 0; Fungi - 0; Plants - 7; Viruses - 0; Other Eukaryotes - 0 (source: NCBI BLink).
AT1G12340	000-101	Cornichon family protein; FUNCTIONS IN: molecular_function unknown; INVOLVED IN: intracellular signaling pathway; LOCATED IN: membrane; EXPRESSED IN: male gametophyte, pollen tube; EXPRESSED DURING: L mature pollen stage, M germinated pollen stage; CONTAINS InterPro DOMAIN/s: Cornichon (InterPro:IPR003377); BEST Arabidopsis thaliana protein match is: Cornichon family protein (TAIR:AT1G12390.1); H…
AT2G20825	000-101	ULTRAPETALA 2 (ULT2); FUNCTIONS IN: DNA binding; INVOLVED IN: biological_process unknown; LOCATED IN: cytosol, nucleus; EXPRESSED IN: 7 plant structures; EXPRESSED DURING: 6 growth stages; CONTAINS InterPro DOMAIN/s: Developmental regulator, ULTRAPETALA (InterPro:IPR020533), SAND domain (InterPro:IPR000770); BEST Arabidopsis thaliana protein match is: Developmental regulator, ULTRAPETALA (TAIR:AT…
AT3G20950	000-101	cytochrome P450, family 705, subfamily A, polypeptide 32 (CYP705A32); FUNCTIONS IN: electron carrier activity, monooxygenase activity, iron ion binding, oxygen binding, heme binding; INVOLVED IN: oxidation reduction; LOCATED IN: endomembrane system; EXPRESSED IN: sperm cell; CONTAINS InterPro DOMAIN/s: Cytochrome P450 (InterPro:IPR001128), Cytochrome P450, conserved site (InterPro:IPR017972), Cyt…
AT4G12440	000-101	adenine phosphoribosyl transferase 4 (APT4); FUNCTIONS IN: adenine phosphoribosyltransferase activity; INVOLVED IN: nucleoside metabolic process, adenine salvage; EXPRESSED IN: 6 plant structures; EXPRESSED DURING: petal differentiation and expansion stage; CONTAINS InterPro DOMAIN/s: Phosphoribosyltransferase (InterPro:IPR000836); BEST Arabidopsis thaliana protein match is: adenine phosphoribosy…
AT5G43640	000-101	Ribosomal protein S19 family protein; CONTAINS InterPro DOMAIN/s: Ribosomal protein S15, eukaryotic/archaeal (InterPro:IPR005713), Ribosomal protein S19/S15 (InterPro:IPR002222), Ribosomal protein S19 conserved site (InterPro:IPR020934); BEST Arabidopsis thaliana protein match is: Ribosomal protein S19 family protein (TAIR:AT5G09500.1); Has 1807 Blast hits to 1807 proteins in 277 species: Archae …
AT2G32830	0000-1-1	phosphate transporter 1;5 (PHT1;5); FUNCTIONS IN: phosphate transmembrane transporter activity, inorganic phosphate transmembrane transporter activity; INVOLVED IN: transport, phosphate transport, transmembrane transport; LOCATED IN: integral to membrane; EXPRESSED IN: stem, stamen; EXPRESSED DURING: 4 anthesis; CONTAINS InterPro DOMAIN/s: Major facilitator superfamily (InterPro:IPR020846), Gener…
ATCG00480	0000-1-1	ATP synthase subunit beta (PB); FUNCTIONS IN: hydrogen ion transmembrane transporter activity, zinc ion binding; INVOLVED IN: defense response to fungus, incompatible interaction, response to cold, ATP synthesis coupled proton transport; LOCATED IN: in 11 components; EXPRESSED IN: 24 plant structures; EXPRESSED DURING: 14 growth stages; CONTAINS InterPro DOMAIN/s: ATPase, F1/V1/A1 complex, alpha/…
AT1G35420	0000-10	alpha/beta-Hydrolases superfamily protein; FUNCTIONS IN: hydrolase activity; INVOLVED IN: biological_process unknown; LOCATED IN: chloroplast, chloroplast stroma; EXPRESSED IN: 22 plant structures; EXPRESSED DURING: 13 growth stages; CONTAINS InterPro DOMAIN/s: Dienelactone hydrolase (InterPro:IPR002925); BEST Arabidopsis thaliana protein match is: alpha/beta-Hydrolases superfamily protein (TAIR:…
AT1G55200	0000-10	Protein kinase protein with adenine nucleotide alpha hydrolases-like domain; FUNCTIONS IN: protein tyrosine kinase activity, protein kinase activity, kinase activity, ATP binding; INVOLVED IN: protein amino acid phosphorylation; LOCATED IN: plasma membrane; EXPRESSED IN: 17 plant structures; EXPRESSED DURING: 7 growth stages; CONTAINS InterPro DOMAIN/s: Protein kinase, catalytic domain (InterPro:…
AT1G60600	0000-10	ABERRANT CHLOROPLAST DEVELOPMENT 4 (ABC4); CONTAINS InterPro DOMAIN/s: UbiA prenyltransferase (InterPro:IPR000537), 1,4-dihydroxy-2-naphthoate phytyltransferase (InterPro:IPR011937); Has 2128 Blast hits to 2126 proteins in 766 species: Archae - 57; Bacteria - 1544; Metazoa - 40; Fungi - 0; Plants - 49; Viruses - 0; Other Eukaryotes - 438 (source: NCBI BLink).
AT1G61275	0000-10	gi|22293600|emb|AJ505704.1|ATH505704 Arabidopsis thaliana U12 snRNA, partial
AT2G04480	0000-10	unknown protein; BEST Arabidopsis thaliana protein match is: unknown protein (TAIR:AT5G35870.1); Has 38 Blast hits to 38 proteins in 9 species: Archae - 0; Bacteria - 0; Metazoa - 0; Fungi - 0; Plants - 38; Viruses - 0; Other Eukaryotes - 0 (source: NCBI BLink).
AT2G07706	0000-10	unknown protein; BEST Arabidopsis thaliana protein match is: unknown protein (TAIR:ATMG00470.1); Has 35333 Blast hits to 34131 proteins in 2444 species: Archae - 798; Bacteria - 22429; Metazoa - 974; Fungi - 991; Plants - 531; Viruses - 0; Other Eukaryotes - 9610 (source: NCBI BLink).
AT2G34430	0000-10	light-harvesting chlorophyll-protein complex II subunit B1 (LHB1B1); FUNCTIONS IN: chlorophyll binding; INVOLVED IN: photosynthesis, light harvesting in photosystem II, photosynthesis; LOCATED IN: in 8 components; EXPRESSED IN: shoot, cotyledon, guard cell, cultured cell, leaf; CONTAINS InterPro DOMAIN/s: Chlorophyll A-B binding protein (InterPro:IPR001344); BEST Arabidopsis thaliana protein matc…
AT3G01940	0000-10	Protein of unknown function (DUF 3339); CONTAINS InterPro DOMAIN/s: Protein of unknown function DUF3339 (InterPro:IPR021775); BEST Arabidopsis thaliana protein match is: Protein of unknown function (DUF 3339) (TAIR:AT3G27027.1); Has 274 Blast hits to 269 proteins in 15 species: Archae - 0; Bacteria - 0; Metazoa - 0; Fungi - 0; Plants - 274; Viruses - 0; Other Eukaryotes - 0 (source: NCBI BLink).
AT3G24518	0000-10	0
AT3G48390	0000-10	MA3 domain-containing protein; CONTAINS InterPro DOMAIN/s: Initiation factor eIF-4 gamma, MA3 (InterPro:IPR003891); BEST Arabidopsis thaliana protein match is: MA3 domain-containing protein (TAIR:AT5G63190.2); Has 1943 Blast hits to 788 proteins in 111 species: Archae - 0; Bacteria - 0; Metazoa - 1171; Fungi - 12; Plants - 600; Viruses - 0; Other Eukaryotes - 160 (source: NCBI BLink).
AT3G50700	0000-10	indeterminate(ID)-domain 2 (IDD2); FUNCTIONS IN: sequence-specific DNA binding transcription factor activity, zinc ion binding, nucleic acid binding; INVOLVED IN: regulation of transcription; LOCATED IN: intracellular, chloroplast; EXPRESSED IN: 22 plant structures; EXPRESSED DURING: 13 growth stages; CONTAINS InterPro DOMAIN/s: Zinc finger, C2H2-like (InterPro:IPR015880), Zinc finger, C2H2-type …
AT3G62930	0000-10	Thioredoxin superfamily protein; FUNCTIONS IN: electron carrier activity, arsenate reductase (glutaredoxin) activity, protein disulfide oxidoreductase activity; INVOLVED IN: cell redox homeostasis; LOCATED IN: cellular_component unknown; EXPRESSED IN: 16 plant structures; EXPRESSED DURING: 9 growth stages; CONTAINS InterPro DOMAIN/s: Glutaredoxin-like, plant II (InterPro:IPR011905), Thioredoxin f…
AT4G01670	0000-10	unknown protein; BEST Arabidopsis thaliana protein match is: unknown protein (TAIR:AT3G62070.1); Has 141 Blast hits to 139 proteins in 15 species: Archae - 0; Bacteria - 0; Metazoa - 0; Fungi - 0; Plants - 138; Viruses - 0; Other Eukaryotes - 3 (source: NCBI BLink).
AT4G18490	0000-10	unknown protein; Has 30201 Blast hits to 17322 proteins in 780 species: Archae - 12; Bacteria - 1396; Metazoa - 17338; Fungi - 3422; Plants - 5037; Viruses - 0; Other Eukaryotes - 2996 (source: NCBI BLink).
AT4G33800	0000-10	unknown protein; Has 30201 Blast hits to 17322 proteins in 780 species: Archae - 12; Bacteria - 1396; Metazoa - 17338; Fungi - 3422; Plants - 5037; Viruses - 0; Other Eukaryotes - 2996 (source: NCBI BLink).
AT4G39404	0000-10	0
AT5G16030	0000-10	unknown protein; BEST Arabidopsis thaliana protein match is: unknown protein (TAIR:AT3G02500.1); Has 30201 Blast hits to 17322 proteins in 780 species: Archae - 12; Bacteria - 1396; Metazoa - 17338; Fungi - 3422; Plants - 5037; Viruses - 0; Other Eukaryotes - 2996 (source: NCBI BLink).
AT5G38450	0000-10	cytochrome P450, family 735, subfamily A, polypeptide 1 (CYP735A1); FUNCTIONS IN: electron carrier activity, monooxygenase activity, iron ion binding, oxygen binding, heme binding; INVOLVED IN: oxidation reduction; LOCATED IN: endomembrane system; EXPRESSED IN: male gametophyte, root, pollen tube; EXPRESSED DURING: M germinated pollen stage; CONTAINS InterPro DOMAIN/s: Cytochrome P450 (InterPro:I…
AT5G52330	0000-10	TRAF-like superfamily protein; CONTAINS InterPro DOMAIN/s: TRAF-like (InterPro:IPR008974), MATH (InterPro:IPR002083), TRAF-type (InterPro:IPR013322); BEST Arabidopsis thaliana protein match is: TRAF-like superfamily protein (TAIR:AT1G04300.1); Has 1080 Blast hits to 1018 proteins in 130 species: Archae - 0; Bacteria - 2; Metazoa - 66; Fungi - 144; Plants - 828; Viruses - 0; Other Eukaryotes - 40 …
ATCG00190	0000-10	RNA polymerase subunit beta (RPOB); FUNCTIONS IN: DNA-directed RNA polymerase activity, protein binding; INVOLVED IN: RNA elongation; LOCATED IN: chloroplast, nucleoid; EXPRESSED IN: 22 plant structures; EXPRESSED DURING: 13 growth stages; CONTAINS InterPro DOMAIN/s: DNA-directed RNA polymerase, subunit 2, domain 6 (InterPro:IPR007120), RNA polymerase Rpb2, domain 7 (InterPro:IPR007641), RNA poly…
ATCG00770	0000-10	ribosomal protein S8 (RPS8); FUNCTIONS IN: structural constituent of ribosome; INVOLVED IN: translation; LOCATED IN: plastid small ribosomal subunit, chloroplast, membrane; EXPRESSED IN: 22 plant structures; EXPRESSED DURING: 13 growth stages; CONTAINS InterPro DOMAIN/s: Ribosomal protein S8 (InterPro:IPR000630).
ATMG00090	0000-10	RESISTANCE TO PSEUDOMONAS SYRINGAE 3 (RPS3); CONTAINS InterPro DOMAIN/s: K Homology, prokaryotic type (InterPro:IPR009019), Ribosomal protein S3, N-terminal (InterPro:IPR008282), Ribosomal protein S3, C-terminal (InterPro:IPR001351).
ATMG00110	0000-10	cytochrome C biogenesis 206 (CCB206); FUNCTIONS IN: heme transporter activity; INVOLVED IN: cytochrome complex assembly, heme transport; LOCATED IN: endomembrane system, membrane; EXPRESSED IN: 18 plant structures; EXPRESSED DURING: 7 growth stages; CONTAINS InterPro DOMAIN/s: Cytochrome c-type biogenesis protein CcmB (InterPro:IPR003544).
AT1G18485	00000-1	Pentatricopeptide repeat (PPR) superfamily protein; CONTAINS InterPro DOMAIN/s: Pentatricopeptide repeat (InterPro:IPR002885); BEST Arabidopsis thaliana protein match is: Tetratricopeptide repeat (TPR)-like superfamily protein (TAIR:AT3G57430.1); Has 47794 Blast hits to 13382 proteins in 245 species: Archae - 0; Bacteria - 5; Metazoa - 44; Fungi - 66; Plants - 47218; Viruses - 0; Other Eukaryotes…
AT2G07727	00000-1	Di-haem cytochrome, transmembrane;Cytochrome b/b6, C-terminal; FUNCTIONS IN: electron carrier activity, oxidoreductase activity; INVOLVED IN: respiratory electron transport chain; LOCATED IN: membrane; CONTAINS InterPro DOMAIN/s: Cytochrome b/b6, C-terminal (InterPro:IPR005798), Cytochrome b/b6 (InterPro:IPR016175), Di-haem cytochrome, transmembrane (InterPro:IPR016174), Cytochrome b/b6, N-termin…
AT3G04450	00000-1	Homeodomain-like superfamily protein; CONTAINS InterPro DOMAIN/s: Myb, DNA-binding (InterPro:IPR014778), Homeodomain-like (InterPro:IPR009057), HTH transcriptional regulator, Myb-type, DNA-binding (InterPro:IPR017930), Myb-like DNA-binding domain, SHAQKYF class (InterPro:IPR006447), Homeodomain-related (InterPro:IPR012287); BEST Arabidopsis thaliana protein match is: Homeodomain-like superfamily …
AT3G05860	00000-1	MADS-box transcription factor family protein; FUNCTIONS IN: DNA binding, sequence-specific DNA binding transcription factor activity; INVOLVED IN: regulation of transcription, DNA-dependent; LOCATED IN: nucleus; EXPRESSED IN: embryo, endosperm; CONTAINS InterPro DOMAIN/s: Transcription factor, MADS-box (InterPro:IPR002100); BEST Arabidopsis thaliana protein match is: AGAMOUS-like 46 (TAIR:AT2G287…
AT3G21805	00000-1	snoRNA
AT3G23240	00000-1	ethylene response factor 1 (ERF1); CONTAINS InterPro DOMAIN/s: DNA-binding, integrase-type (InterPro:IPR016177), Pathogenesis-related transcriptional factor/ERF, DNA-binding (InterPro:IPR001471); BEST Arabidopsis thaliana protein match is: ethylene-responsive element binding factor 15 (TAIR:AT2G31230.1); Has 5944 Blast hits to 5682 proteins in 249 species: Archae - 0; Bacteria - 0; Metazoa - 0; F…
AT3G61280	00000-1	CONTAINS InterPro DOMAIN/s: Lipopolysaccharide-modifying protein (InterPro:IPR006598), Protein of unknown function DUF821, CAP10-like (InterPro:IPR008539); BEST Arabidopsis thaliana protein match is: Arabidopsis thaliana protein of unknown function (DUF821) (TAIR:AT3G61290.1); Has 683 Blast hits to 672 proteins in 134 species: Archae - 0; Bacteria - 47; Metazoa - 230; Fungi - 121; Plants - 246; V…
AT4G36450	00000-1	mitogen-activated protein kinase 14 (MPK14); CONTAINS InterPro DOMAIN/s: Protein kinase, ATP binding site (InterPro:IPR017441), Serine/threonine-protein kinase domain (InterPro:IPR002290), Serine/threonine-protein kinase-like domain (InterPro:IPR017442), Serine/threonine-protein kinase, active site (InterPro:IPR008271), Protein kinase-like domain (InterPro:IPR011009), MAP kinase, conserved site (…
[truncated: 1,877 more rows]

## Sheet: Table S4
Supplemental Table 4. Significantly enriched GO terms of the root DE genes determined by Biomaps.
A. 2hr time point
	Term	Observed Frequency	Expected Frequency	p-value	Genes
[truncated: 107 more rows]

## Sheet: Table S5
Supplemental Table S5. Root genes that are regulated by systemic N signal
[truncated: 872 more rows]

## Sheet: Table S6
Supplemental Table S6. Gene pairs identified across shoots and roots.
[truncated: 4,297 more rows]

[truncated: 3 more sheets: Table S7, Table S8, Table S9]
